# Supplementary material for: Genome-wide characterization of 54 urinary metabolites reveals molecular impact of kidney function
Source: Nat Commun. 2025 Jan 2;16:325. doi: 10.1038/s41467-024-55182-1 (PMC11696681; doi:10.1038/s41467-024-55182-1)
Supplement: Supplementary file 3 — Supplementary Data [file 41467_2024_55182_MOESM3_ESM.xlsx]

## Sheet: Overview
Overview of the Supplemetanry Data
Supplementary Data 1	Urinary metabolite characteristics in FinnDiane, GS and VIKING.
Supplementary Data 2	Urinary metabolite names and database ids.
Supplementary Data 3	Heritability estimates for the urinary metabolites.
Supplementary Data 4	Genome-wide significant associations with urinary metabolites.
Supplementary Data 5	Replication results for the metabolite associations not previously reported in GWAS catalog.
Supplementary Data 6	Blood and kidney eQTLs at the COJO lead variants.
Supplementary Data 7	MAGMA v1.6 gene set analysis for “Curated gene sets” and “GO terms”.
Supplementary Data 8	FUMA GENE2FUNC gene set analysis results.
Supplementary Data 9	Mendelian randomization analysis of kidney trait exposure and BMI exposure on urinary metabolites.
Supplementary Data 10	Two-sample Mendelian randomization analysis results using two different eGFR-IVs (egfr_bun and egfr_cys) and metabolites as outcomes.
Supplementary Data 11	Two-sample Mendelian randomization analysis results using BMI as exposures and urinary metabolites as outcomes.
Supplementary Data 12	Two-sample Mendelian randomization analysis results using metabolites as exposures and eGFR, BUN and eGFRcys as outcomes.
Supplementary Data 13	Genomic inflation factors for the urinary metabolite meta-analysis (METAL) results.
Supplementary Data 14	Instruments for the urinary metabolites in the two sample MR analysis.

## Sheet: SD 1
Supplementary Data 1. Urinary metabolite characteristics in FinnDiane, GS and VIKING. Metabolite values are given as metabolite to creatinine ratios for all metabolites except creatinine.
Metabolite	FinnDiane (n=3,244)	GS (n=2,743)	VIKING (n=2,024)
1-methylnicotinamide (μmol/mmol)
mean (SD)	5.776 (6.692)	3.193 (3.72)	3.751 (3.02)
median [range]	4.81 [0.00385, 150.6]	2.502 [0, 51.91]	3.384 [0, 32.21]
missing	0 (0%)	0 (0%)	0 (0%)
2-furoylglycine (μmol/mmol)
mean (SD)	27.06 (18.56)	4.907 (7.58)	2.5 (3.05)
median [range]	24.41 [0.5641, 176.8]	2.858 [0.362, 162.4]	1.714 [0.34, 49.34]
missing	74 (2.3%)	188 (6.9%)	165 (8.1%)
2-hydroxyisobutyrate (μmol/mmol)
mean (SD)	6.068 (2.276)	5.779 (1.67)	4.781 (1.53)
median [range]	5.596 [1.648, 24.75]	5.631 [1.767, 24.44]	4.575 [1.181, 15.11]
missing	19 (0.6%)	13 (0.5%)	4 (0.2%)
3-(3-hydroxyphenyl)-3-hydroxypropionic acid (μmol/mmol)
mean (SD)	54.95 (47.22)	10.31 (13.84)	8.273 (11.35)
median [range]	42.81 [0.2714, 392.4]	5.21 [0, 170.7]	4.097 [0, 124.4]
missing	407 (12.5%)	351 (12.8%)	255 (12.6%)
3-aminoisobutyrate (μmol/mmol)
mean (SD)	6.218 (8.976)	1.834 (4.25)	1.946 (4.09)
median [range]	3.113 [0.001629, 117.1]	0.111 [0, 41.76]	0.511 [0, 39.32]
missing	1116 (34.4%)	364 (13.3%)	184 (9.1%)
3-hydroxyhippurate (μmol/mmol)
mean (SD)	65.27 (57.65)	21.64 (15.3)	19.19 (14.04)
median [range]	48.42 [2.826, 702.2]	17.96 [2.682, 167.7]	15.5 [2.615, 147.4]
missing	63 (1.9%)	381 (13.9%)	353 (17.4%)
3-hydroxyisobutyrate (μmol/mmol)
mean (SD)	22.91 (14.46)	7.894 (4.02)	7.134 (3.22)
median [range]	19.77 [0.9126, 165.2]	7.066 [1.368, 55.8]	6.447 [1.162, 36.49]
missing	3 (0.1%)	95 (3.5%)	63 (3.1%)
3-hydroxyisovalerate (μmol/mmol)
mean (SD)	7.934 (4.543)	3.361 (1.87)	3.393 (2.1)
median [range]	7.145 [0.04425, 62.02]	3.073 [0, 19.26]	2.994 [0, 39.99]
missing	3 (0.1%)	0 (0%)	1 (0%)
3-methylhistidine (μmol/mmol)
mean (SD)	69.67 (64.9)	69.63 (49.74)	83.29 (64.05)
median [range]	46.27 [10.06, 612.8]	54.38 [8.869, 461.3]	62.77 [9.788, 357.5]
missing	1173 (36.2%)	1246 (45.4%)	624 (30.8%)
4-deoxyerythronic acid (μmol/mmol)
mean (SD)	8.438 (4.354)	7.818 (3.26)	8.313 (3.59)
median [range]	7.504 [1.82, 58.38]	7.279 [1.124, 35.14]	7.777 [0.914, 43.84]
missing	213 (6.6%)	120 (4.4%)	69 (3.4%)
4-deoxythreonate (μmol/mmol)
mean (SD)	26.32 (13.61)	15.15 (7.54)	13.9 (5.4)
median [range]	23.14 [4.923, 161.6]	13.61 [4.226, 153.1]	12.82 [4.52, 70.17]
missing	289 (8.9%)	84 (3.1%)	26 (1.3%)
4-hydroxyhippurate (μmol/mmol)
mean (SD)	12.66 (9.786)	9.071 (7.5)	8.549 (7.12)
median [range]	9.983 [1.823, 130.9]	7.143 [1.092, 134]	6.838 [2.095, 127.7]
missing	27 (0.8%)	76 (2.8%)	68 (3.4%)
acetate (μmol/mmol)
mean (SD)	70.58 (128.3)	6.369 (31.98)	4.977 (25.64)
median [range]	26.08 [0.002437, 998.2]	0.68 [0, 749.5]	0 [0, 415.2]
missing	9 (0.3%)	4 (0.1%)	0 (0%)
alanine (μmol/mmol)
mean (SD)	50.64 (26.3)	20.55 (8.54)	20.03 (9)
median [range]	45.45 [8.999, 365.3]	18.9 [6.526, 113.9]	18.18 [4.81, 123.1]
missing	2 (0.1%)	47 (1.7%)	30 (1.5%)
allantoin (μmol/mmol)
mean (SD)	25.05 (15.66)	28.65 (15.97)	24.66 (12.3)
median [range]	22.29 [5.403, 456.9]	24.39 [5.173, 117.4]	22.11 [4.956, 130.5]
missing	1072 (33%)	58 (2.1%)	17 (0.8%)
arabinose (μmol/mmol)
mean (SD)	19.64 (9.742)	27.16 (15.49)	22.43 (11.6)
median [range]	17.63 [4.044, 160.4]	22.61 [6.369, 114.3]	19.67 [4.636, 108.5]
missing	160 (4.9%)	115 (4.2%)	89 (4.4%)
cis-aconitate (μmol/mmol)
mean (SD)	20.9 (31.18)	30.46 (10.88)	27.93 (9.8)
median [range]	14.67 [2.294, 1179]	29.72 [2.197, 121.1]	26.66 [1.77, 85.98]
missing	240 (7.4%)	283 (10.3%)	169 (8.3%)
citrate (μmol/mmol)
mean (SD)	315.4 (162.2)	247.3 (110.86)	202.6 (100.05)
median [range]	300.1 [0.7294, 1170]	234 [0, 817.8]	189.1 [0, 744.4]
missing	108 (3.3%)	103 (3.8%)	27 (1.3%)
creatine (μmol/mmol)
mean (SD)	130.7 (102.7)	82.96 (111.74)	105.3 (137.55)
median [range]	101.3 [0.01846, 897.1]	41.85 [0, 764.7]	70.07 [0, 1070]
missing	1610 (49.6%)	2150 (78.4%)	1608 (79.3%)
creatinine (mmol/l)
mean (SD)	4.958 (2.82)	8.906 (5.79)	10.6 (6.11)
median [range]	4.337 [0.2265, 31.26]	7.61 [1.092, 41.02]	9.161 [1.112, 54.01]
missing	0 (0%)	0 (0%)	0 (0%)
dimethylamine (μmol/mmol)
mean (SD)	32.06 (11.23)	21.68 (9.19)	26.36 (14.45)
median [range]	30.14 [0.1886, 186.4]	21.34 [0, 141.6]	23.19 [0, 251.6]
missing	13 (0.4%)	0 (0%)	0 (0%)
ethanol (μmol/mmol)
mean (SD)	216.9 (723.9)	24.54 (113.1)	38.37 (249.04)
median [range]	34.16 [1.461, 11010]	12.43 [1.765, 3047]	10.78 [1.128, 5071]
missing	599 (18.5%)	0 (0%)	0 (0%)
ethanolamine (μmol/mmol)
mean (SD)	40.98 (9.98)	36.65 (10.07)	32.7 (9.14)
median [range]	39.95 [15.04, 108.6]	35.54 [11.23, 83.46]	31.92 [9.404, 84.59]
missing	874 (26.9%)	100 (3.6%)	152 (7.5%)
formate (μmol/mmol)
mean (SD)	75.98 (98.71)	26.24 (13.68)	25.27 (17.48)
median [range]	52.74 [0.2438, 1210]	23.63 [0, 127.6]	22.14 [0, 295.2]
missing	5 (0.2%)	7 (0.3%)	1 (0%)
glucose (μmol/mmol)
mean (SD)	10340 (13820)	120.6 (1771.38)	49.05 (1100.87)
median [range]	5176 [0.1887, 223700]	0 [0, 50850]	0 [0, 44670]
missing	191 (5.9%)	21 (0.8%)	90 (4.4%)
glutamine (μmol/mmol)
mean (SD)	54.47 (21.55)	55.28 (20.91)	50.26 (17.92)
median [range]	51.65 [11.35, 277.3]	51.35 [12.65, 170.7]	46.84 [16.77, 167.6]
missing	90 (2.8%)	764 (27.9%)	567 (28%)
glycine (μmol/mmol)
mean (SD)	187.1 (159.8)	82.73 (66.45)	86.45 (70.77)
median [range]	141.8 [0.2982, 1794]	66.24 [0, 672.6]	67.81 [0, 839.2]
missing	205 (6.3%)	7 (0.3%)	4 (0.2%)
glycolic acid (μmol/mmol)
mean (SD)	55.78 (26.54)	44.82 (18)	44.48 (19.37)
median [range]	47.38 [13.36, 513]	41.84 [11.16, 504.1]	41.28 [13.37, 556.8]
missing	1198 (36.9%)	370 (13.5%)	185 (9.1%)
hippurate (μmol/mmol)
mean (SD)	506.5 (320.2)	157.9 (140.15)	165.2 (140.48)
median [range]	450.8 [3.014, 2367]	125.5 [0, 2522]	136.2 [0, 3292]
missing	0 (0%)	1 (0%)	2 (0.1%)
histidine (μmol/mmol)
mean (SD)	102.4 (49.55)	46.31 (27.47)	47.32 (25.27)
median [range]	93.87 [15.57, 469.5]	41.62 [1.999, 560.1]	42.83 [0, 262.6]
missing	1264 (39%)	1116 (40.7%)	664 (32.7%)
hypoxanthine (μmol/mmol)
mean (SD)	6.634 (4.587)	9.97 (5.93)	6.744 (3.75)
median [range]	5.569 [1.114, 110.8]	8.919 [1.741, 96.43]	5.737 [1.965, 40.27]
missing	388 (12%)	120 (4.4%)	102 (5%)
indoxyl sulfate (μmol/mmol)
mean (SD)	26.02 (17.03)	22.2 (14.58)	22.73 (13.12)
median [range]	22.79 [0.01633, 203.3]	20.07 [0, 100.8]	20.84 [0, 186.1]
missing	387 (11.9%)	48 (1.7%)	13 (0.6%)
isoleucine (μmol/mmol)
mean (SD)	2.862 (1.992)	3.382 (2.23)	2.775 (1.82)
median [range]	2.386 [0.6895, 33.16]	2.697 [0.696, 15.39]	2.299 [0.764, 17.22]
missing	732 (22.6%)	1449 (52.8%)	933 (46%)
lactate (μmol/mmol)
mean (SD)	87.59 (202.2)	6.996 (21.7)	5.462 (7.5)
median [range]	34.53 [0.01933, 3366]	3.508 [0, 749.1]	3.558 [0, 94.12]
missing	41 (1.3%)	58 (2.1%)	62 (3.1%)
leucine (μmol/mmol)
mean (SD)	5.428 (2.945)	4.104 (1.91)	3.592 (1.53)
median [range]	4.788 [0.8384, 33.63]	3.614 [1.125, 18.6]	3.269 [0.974, 13.84]
missing	20 (0.6%)	86 (3.1%)	75 (3.7%)
mannitol (μmol/mmol)
mean (SD)	101.9 (106.4)	64.88 (115.13)	56.59 (98.12)
median [range]	63.37 [6.046, 668.8]	37.72 [6.374, 3406]	30.78 [5.191, 2255]
missing	2590 (79.8%)	217 (7.9%)	223 (11%)
proline betaine (μmol/mmol)
mean (SD)	78.53 (84.72)	55.08 (43.37)	38.86 (32.74)
median [range]	48.55 [5.443, 1269]	43.11 [5.306, 415.5]	29.34 [5.758, 486.7]
missing	625 (19.3%)	712 (26%)	440 (21.7%)
propylene glycol (μmol/mmol)
mean (SD)	10.51 (8.637)	1.987 (7.1)	1.951 (4.69)
median [range]	8.093 [0.007594, 65.69]	0 [0, 166.6]	0.069 [0, 55.56]
missing	1321 (40.7%)	914 (33.3%)	739 (36.4%)
pseudouridine (μmol/mmol)
mean (SD)	36.73 (7.793)	30.83 (4.86)	30.62 (4.96)
median [range]	36 [8.987, 96.65]	30.44 [15.57, 85.34]	30.3 [9.586, 85.88]
missing	6 (0.2%)	7 (0.3%)	5 (0.2%)
pyroglutamate (μmol/mmol)
mean (SD)	32.64 (9.67)	22.9 (9.03)	19.08 (5.3)
median [range]	31.56 [8.874, 120.4]	21.04 [5.89, 115.9]	18.25 [8.377, 69.32]
missing	163 (5%)	35 (1.3%)	8 (0.4%)
quinic acid (μmol/mmol)
mean (SD)	36.23 (23.32)	15.76 (15.91)	11.24 (12.18)
median [range]	33.31 [1.969, 167.7]	9.931 [1.146, 125.1]	7.12 [0.666, 161.9]
missing	51 (1.6%)	186 (6.8%)	117 (5.8%)
sucrose (μmol/mmol)
mean (SD)	9.103 (18.5)	6.154 (9.13)	6.492 (11.91)
median [range]	3.871 [0.3521, 344.6]	3.731 [0.293, 184.9]	3.868 [0.352, 282.5]
missing	32 (1%)	94 (3.4%)	14 (0.7%)
taurine (μmol/mmol)
mean (SD)	116.1 (126.7)	59.17 (30.12)	51.45 (30.27)
median [range]	61.48 [10.87, 641.8]	54.72 [6.763, 396]	44.24 [8.434, 392.8]
missing	2733 (84.2%)	866 (31.6%)	721 (35.6%)
threonine (μmol/mmol)
mean (SD)	16.37 (18.83)	7.867 (4.63)	8.16 (5.75)
median [range]	11.63 [1.179, 369.5]	6.912 [1.364, 83.37]	6.882 [1.734, 88.05]
missing	25 (0.8%)	22 (0.8%)	4 (0.2%)
trans-aconitate (μmol/mmol)
mean (SD)	24.88 (11.67)	4.992 (3.32)	5.494 (3.8)
median [range]	23.72 [3.062, 204]	4.161 [0.915, 54.82]	4.627 [0.78, 46.53]
missing	33 (1%)	59 (2.2%)	89 (4.4%)
trigonelline (μmol/mmol)
mean (SD)	142.6 (104.7)	13 (19.83)	11.03 (16.99)
median [range]	130 [0.05629, 732]	4.352 [0, 153.3]	4.713 [0, 193.9]
missing	0 (0%)	0 (0%)	0 (0%)
trimethylamine-n-oxide (μmol/mmol)
mean (SD)	54.54 (82.22)	41.25 (51.27)	86.27 (141.66)
median [range]	34.82 [0.009741, 1381]	27.95 [0, 618.1]	35.47 [0, 1315]
missing	46 (1.4%)	30 (1.1%)	11 (0.5%)
tryptophan (μmol/mmol)
mean (SD)	9.508 (5.158)	8.529 (3.48)	7.314 (2.7)
median [range]	8.481 [2.158, 136.2]	7.832 [2.25, 57.13]	6.781 [1.937, 29.16]
missing	175 (5.4%)	65 (2.4%)	55 (2.7%)
tyrosine (μmol/mmol)
mean (SD)	14.71 (6.785)	9.785 (4.78)	8.19 (3.6)
median [range]	13.42 [2.359, 66.73]	9.022 [2.615, 114.8]	7.575 [2.411, 64.62]
missing	15 (0.5%)	118 (4.3%)	45 (2.2%)
uracil (μmol/mmol)
mean (SD)	0.9429 (0.7207)	0.94 (0.92)	0.772 (0.46)
median [range]	0.8851 [0.211, 24.37]	0.796 [0.171, 22.41]	0.685 [0.157, 9.922]
missing	0 (0%)	1 (0%)	0 (0%)
urea (μmol/mmol)
mean (SD)	39370 (12560)	27550 (9445.44)	27640 (10434.96)
median [range]	38010 [7733, 245200]	26450 [2222, 84460]	26880 [5325, 134600]
missing	0 (0%)	0 (0%)	0 (0%)
valine (μmol/mmol)
mean (SD)	6.874 (4.604)	2.925 (1.08)	2.75 (0.95)
median [range]	6.003 [0.4362, 65.96]	2.781 [0.465, 19.87]	2.609 [0.412, 12.06]
missing	52 (1.6%)	85 (3.1%)	72 (3.6%)
xanthosine (μmol/mmol)
mean (SD)	11.84 (2.966)	14.84 (4.65)	14.66 (5.38)
median [range]	11.15 [4.496, 40.27]	14.05 [3.539, 44.4]	13.64 [4.721, 66.46]
missing	0 (0%)	0 (0%)	0 (0%)
xylose (μmol/mmol)
mean (SD)	14.51 (18.18)	12 (15.09)	10.79 (13.16)
median [range]	8.028 [1.13, 365.3]	7.98 [1.551, 266.9]	7.558 [1.691, 188.9]
missing	548 (16.9%)	115 (4.2%)	78 (3.8%)

## Sheet: SD 2
Supplementary Data 2. Urinary metabolite names and database ids.
Metabolite	Metabolite short name	HMDB ID	CAS Registry Number
1-methylnicotinamide	omna	HMDB0000699	3106-60-3
2-furoylglycine	furgly	HMDB0000439	5657-19-2
2-hydroxyisobutyrate	aohibut	HMDB0000729	594-61-6
3-(3-hydroxyphenyl)-3-hydroxypropionic acid	hphpa	HMDB0002643	3247-75-4
3-aminoisobutyrate	bnhibut	HMDB0002166	4249-19-8
3-hydroxyhippurate	mohhip	HMDB0006116	1637-75-8
3-hydroxyisobutyrate	bohibut	-	2068-83-9
3-hydroxyisovalerate	bohival	HMDB0000754	625-08-1
3-methylhistidine	tmehis	HMDB0000479	368-16-1
4-deoxyerythronic acid	doeta	HMDB0000498	759-06-8
4-deoxythreonate	dta	HMDB0002453	5057-93-2
4-hydroxyhippurate	pohhip	HMDB0013678	2482-25-9
acetate	ace	HMDB0000042	64-19-7
alanine	ala	HMDB0000161	56-41-7
allantoin	aln	HMDB0000462	97-59-6
arabinose	arb	-	147-81-9
cis-aconitate	caco	HMDB0000072	585-84-2
citrate	cit	HMDB0000094	77-92-9
creatine	cr	HMDB0000064	57-00-1
creatinine	crea	HMDB0000562	60-27-5
dimethylamine	dma	HMDB0000087	124-40-3
ethanol	etoh	HMDB0000108	64-17-5
ethanolamine	etnh	HMDB0000149	141-43-5
formate	form	HMDB0000142	64-18-6
glucose	glc	HMDB0000122	50-99-7
glutamine	gln	HMDB0000641	56-85-9
glycine	gly	HMDB0000123	56-40-6
glycolic acid	glya	HMDB0000115	79-14-1
hippurate	hip	HMDB0000714	495-69-2
histidine	his	HMDB0000177	71-00-1
hypoxanthine	hyp	HMDB0000157	68-94-0
indoxyl sulfate	ind	HMDB0000682	487-94-5
isoleucine	ile	HMDB0000172	73-32-5
lactate	lac	HMDB0000190	79-33-4
leucine	leu	HMDB0000687	61-90-5
mannitol	mnt	HMDB0000765	69-65-8
proline betaine	probet	HMDB0004827	471-87-4
propylene glycol	prgly	HMDB0001881	4254-14-2
pseudouridine	pseur	HMDB0000767	1445-07-4
pyroglutamate	pglu	HMDB0000267	98-79-3
quinic acid	quina	HMDB0003072	77-95-2
sucrose	scr	HMDB0000258	57-50-1
taurine	tau	HMDB0000251	107-35-7
threonine	thre	HMDB0000167	72-19-5
trans-aconitate	taco	HMDB0000958	4023-65-8
trigonelline	trig	HMDB0000875	535-83-1
trimethylamine-n-oxide	tmao	HMDB0000925	1184-78-7
tryptophan	trp	HMDB0000929	73-22-3
tyrosine	tyr	HMDB0000158	60-18-4
uracil	ura	HMDB0000300	66-22-8
urea	ure	HMDB0000294	57-13-6
valine	val	HMDB0000883	72-18-4
xanthosine	xan	HMDB0000299	146-80-5
xylose	xyl	HMDB0000098	58-86-6

## Sheet: SD 3
Supplementary Data 3. Heritability estimates for the urinary metabolites. P-values were calculated for FinnDiane using the GCTA-GREML method, and for GS and VHS using a variance component model available within the RegScan GWAS pipeline. The meta-analysis two-sided p-value was calculated applying a random-effects model utilizing the inverse variance method and the between study heterogeneity p-va…
	FinnDiane		GS		VIKING		Meta-analysis
Metabolite	Heritability (SE)	P-value	Heritability (SE)	P-value	Heritability (SE)	P-value	Heritability (SE)	P-value	Heterogeneity p-value
1-Methylnicotinamide	0.00 (0.10)	5.0×10-01	0.18 (0.11)	5.0×10-02	0.08 (0.04)	1.9×10-02	0.08 (0.03)	1.7×10-02	4.9×10-01
2-Furoylglycine	0.00 (0.10)	5.0×10-01	0.08 (0.07)	1.3×10-01	0.00 (0.00)	2.5×10-01	0.00 (0.00)	5.0×10-01	5.4×10-01
2-Hydroxyisobutyrate	0.05 (0.10)	3.2×10-01	0.13 (0.09)	8.6×10-02	0.32 (0.04)	1.9×10-14	0.19 (0.09)	3.0×10-02	1.9×10-02
3-(3-Hydroxyphenyl)-3-hydroxypropionic acid	0.00 (0.11)	5.0×10-01	0.09 (0.08)	1.4×10-01	0.01 (0.01)	2.3×10-01	0.01 (0.01)	3.8×10-01	6.1×10-01
3-Aminoisobutyrate	0.38 (0.15)	4.2×10-03	0.33 (0.14)	7.9×10-03	0.32 (0.06)	4.4×10-09	0.33 (0.05)	1.7×10-11	9.3×10-01
3-hydroxyhippurate	0.00 (0.10)	5.0×10-01	0.17 (0.11)	6.7×10-02	0.14 (0.05)	3.4×10-03	0.12 (0.04)	5.0×10-03	4.3×10-01
3-Hydroxyisobutyrate	0.13 (0.10)	1.0×10-01	0.29 (0.13)	1.1×10-02	0.39 (0.05)	2.7×10-18	0.29 (0.08)	7.4×10-04	5.2×10-02
3-Hydroxyisovalerate	0.14 (0.10)	8.7×10-02	0.30 (0.12)	5.6×10-03	0.37 (0.05)	9.1×10-16	0.29 (0.07)	9.6×10-05	1.0×10-01
3-Methylhistidine	0.00 (0.15)	5.0×10-01	0.29 (0.19)	6.9×10-02	0.07 (0.04)	6.7×10-02	0.07 (0.04)	8.6×10-02	4.7×10-01
4-Deoxyerythronic acid	0.01 (0.11)	4.5×10-01	0.37 (0.13)	2.6×10-03	0.24 (0.05)	2.5×10-07	0.21 (0.09)	2.3×10-02	7.7×10-02
4-Deoxythreonate	0.16 (0.11)	6.6×10-02	0.15 (0.11)	7.9×10-02	0.25 (0.05)	5.6×10-07	0.22 (0.04)	2.3×10-07	5.8×10-01
4-Hydroxyhippurate	0.13 (0.10)	1.1×10-01	0.21 (0.12)	3.2×10-02	0.03 (0.03)	1.3×10-01	0.08 (0.05)	1.3×10-01	2.3×10-01
Acetate	0.00 (0.10)	5.0×10-01	0.16 (0.10)	5.9×10-02	0.09 (0.04)	7.9×10-03	0.09 (0.03)	8.0×10-03	5.4×10-01
Alanine	0.01 (0.10)	4.8×10-01	0.16 (0.11)	6.8×10-02	0.30 (0.04)	3.6×10-12	0.17 (0.09)	6.0×10-02	1.5×10-02
Allantoin	0.22 (0.14)	4.9×10-02	0.00 (0.00)	2.5×10-01	0.07 (0.04)	4.1×10-02	0.04 (0.04)	3.1×10-01	6.3×10-02
Arabinose	0.20 (0.11)	3.1×10-02	0.00 (0.00)	2.5×10-01	0.10 (0.04)	1.3×10-02	0.07 (0.05)	1.9×10-01	1.7×10-02
cis-Aconitate	0.00 (0.10)	5.0×10-01	0.00 (0.00)	2.5×10-01	0.19 (0.05)	2.2×10-05	0.07 (0.07)	3.2×10-01	2.3×10-04
Citrate	0.26 (0.11)	6.0×10-03	0.34 (0.13)	3.7×10-03	0.39 (0.04)	4.7×10-18	0.36 (0.04)	2.3×10-20	5.3×10-01
Creatine	0.00 (0.19)	5.0×10-01	0.00 (0.00)	2.5×10-01	0.27 (0.15)	3.9×10-02	0.05 (0.08)	5.2×10-01	2.1×10-01
Creatinine	0.01 (0.10)	4.6×10-01	0.00 (0.00)	2.5×10-01	0.11 (0.04)	4.7×10-03	0.04 (0.04)	3.5×10-01	3.4×10-02
Dimethylamine	0.09 (0.10)	1.9×10-01	0.00 (0.00)	2.5×10-01	0.03 (0.03)	9.9×10-02	0.01 (0.01)	5.3×10-01	3.0×10-01
Ethanol	0.00 (0.12)	5.0×10-01	0.21 (0.11)	2.9×10-02	0.00 (0.00)	2.5×10-01	0.04 (0.06)	4.9×10-01	1.7×10-01
Ethanolamine	0.00 (0.13)	5.0×10-01	0.00 (0.00)	2.5×10-01	0.16 (0.05)	1.1×10-03	0.06 (0.06)	3.4×10-01	9.0×10-03
Formate	0.02 (0.10)	4.0×10-01	0.06 (0.06)	1.6×10-01	0.20 (0.04)	2.8×10-06	0.12 (0.06)	4.6×10-02	9.0×10-02
Glucose	0.00 (0.10)	5.0×10-01	0.00 (0.00)	2.5×10-01	0.07 (0.05)	7.4×10-02	0.01 (0.02)	5.9×10-01	3.5×10-01
Glutamine	0.21 (0.10)	1.4×10-02	0.16 (0.13)	1.1×10-01	0.14 (0.06)	6.3×10-03	0.16 (0.05)	6.5×10-04	8.4×10-01
Glycine	0.22 (0.11)	1.6×10-02	0.08 (0.07)	1.3×10-01	0.35 (0.05)	1.4×10-13	0.23 (0.09)	8.6×10-03	8.7×10-03
Glycolic acid	0.00 (0.15)	5.0×10-01	0.17 (0.11)	6.0×10-02	0.23 (0.05)	4.4×10-07	0.20 (0.04)	7.8×10-06	3.3×10-01
Hippurate	0.00 (0.10)	5.0×10-01	0.35 (0.12)	1.8×10-03	0.20 (0.04)	4.6×10-07	0.18 (0.09)	4.1×10-02	6.3×10-02
Histidine	0.10 (0.16)	2.8×10-01	0.00 (0.00)	2.5×10-01	0.47 (0.07)	1.3×10-11	0.19 (0.15)	2.1×10-01	1.8×10-10
Hypoxanthine	0.01 (0.12)	4.6×10-01	0.00 (0.00)	2.5×10-01	0.11 (0.04)	2.8×10-03	0.04 (0.04)	3.4×10-01	2.2×10-02
Indoxyl Sulfate	0.00 (0.11)	5.0×10-01	0.00 (0.00)	2.5×10-01	0.19 (0.04)	1.6×10-05	0.07 (0.07)	3.2×10-01	1.8×10-04
Isoleucine	0.24 (0.13)	3.3×10-02	0.00 (0.00)	2.5×10-01	0.11 (0.06)	4.6×10-02	0.07 (0.06)	2.4×10-01	4.6×10-02
Lactate	0.00 (0.11)	5.0×10-01	0.00 (0.00)	2.5×10-01	0.20 (0.05)	2.4×10-05	0.07 (0.07)	3.2×10-01	2.6×10-04
Leucine	0.06 (0.10)	2.7×10-01	0.06 (0.06)	1.7×10-01	0.15 (0.04)	3.6×10-04	0.11 (0.04)	1.6×10-03	4.6×10-01
Mannitol	0.22 (0.45)	3.2×10-01	0.02 (0.03)	2.2×10-01	0.04 (0.03)	1.1×10-01	0.03 (0.02)	1.5×10-01	8.7×10-01
Proline betaine	0.28 (0.12)	5.4×10-03	0.06 (0.07)	1.9×10-01	0.09 (0.05)	3.1×10-02	0.10 (0.04)	6.9×10-03	2.7×10-01
Propylene Glycol	0.00 (0.15)	5.0×10-01	0.00 (0.00)	2.5×10-01	0.10 (0.06)	3.5×10-02	0.03 (0.04)	4.7×10-01	1.9×10-01
Pseudouridine	0.15 (0.10)	6.0×10-02	0.11 (0.09)	1.0×10-01	0.27 (0.05)	2.0×10-09	0.20 (0.06)	5.8×10-04	1.8×10-01
Pyroglutamate	0.07 (0.11)	2.7×10-01	0.03 (0.04)	2.1×10-01	0.10 (0.04)	1.0×10-02	0.06 (0.03)	3.5×10-02	4.9×10-01
Quinic acid	0.00 (0.10)	5.0×10-01	0.09 (0.08)	1.3×10-01	0.13 (0.04)	1.9×10-03	0.10 (0.04)	4.0×10-03	5.0×10-01
Sucrose	0.32 (0.11)	1.0×10-03	0.20 (0.11)	3.2×10-02	0.11 (0.04)	3.3×10-03	0.18 (0.07)	6.3×10-03	1.4×10-01
Taurine	0.67 (0.55)	1.1×10-01	0.00 (0.00)	2.5×10-01	0.08 (0.05)	6.8×10-02	0.03 (0.04)	4.8×10-01	1.5×10-01
Threonine	0.22 (0.10)	1.6×10-02	0.15 (0.10)	7.7×10-02	0.30 (0.05)	2.5×10-10	0.26 (0.05)	8.0×10-08	3.7×10-01
trans-Aconitate	0.08 (0.10)	2.1×10-01	0.01 (0.01)	2.4×10-01	0.13 (0.05)	3.3×10-03	0.06 (0.05)	1.9×10-01	4.1×10-02
Trigonelline	0.05 (0.10)	3.1×10-01	0.11 (0.09)	9.6×10-02	0.07 (0.04)	2.7×10-02	0.08 (0.03)	2.1×10-02	8.7×10-01
Trimethylamine-N-oxide	0.21 (0.10)	2.0×10-02	0.00 (0.00)	2.5×10-01	0.11 (0.04)	1.2×10-03	0.08 (0.05)	1.5×10-01	1.4×10-03
Tryptophan	0.26 (0.11)	4.7×10-03	0.00 (0.00)	2.5×10-01	0.18 (0.05)	3.6×10-05	0.13 (0.08)	1.1×10-01	1.8×10-05
Tyrosine	0.30 (0.10)	1.8×10-03	0.15 (0.11)	7.8×10-02	0.31 (0.05)	1.6×10-10	0.29 (0.04)	4.9×10-12	3.7×10-01
Uracil	0.16 (0.10)	5.9×10-02	0.25 (0.11)	1.5×10-02	0.14 (0.04)	4.4×10-04	0.15 (0.04)	3.0×10-05	6.8×10-01
Urea	0.17 (0.10)	4.5×10-02	0.21 (0.12)	3.3×10-02	0.19 (0.05)	3.7×10-05	0.19 (0.04)	3.1×10-06	9.7×10-01
Valine	0.03 (0.10)	3.8×10-01	0.05 (0.06)	1.8×10-01	0.34 (0.05)	5.5×10-13	0.15 (0.10)	1.5×10-01	1.0×10-04
Xanthosine	0.29 (0.11)	3.2×10-03	0.28 (0.12)	1.1×10-02	0.16 (0.04)	1.6×10-04	0.20 (0.05)	3.8×10-05	3.8×10-01
Xylose	0.06 (0.12)	3.0×10-01	0.04 (0.05)	1.9×10-01	0.19 (0.05)	2.9×10-05	0.11 (0.06)	6.3×10-02	7.3×10-02

## Sheet: SD 4
Supplementary Data 4. Genome-wide significant associations with urinary metabolites. Associations (n=54) of variants with metabolites with two-sided p < 9.3×10-10 from the COJO analysis. Previously reported associations fetched from the GWAS catalog (window size=-/+500kb, r2 > 0.8, and p < 5×10-8).
CHR:POS:EA:NEA	Rsid	Gene	Variant type	Metabolite	EAF	Beta (SE)	P	N	PHet	Previous assoc. any	Novel assoc.
1:6334301:A:G	rs114200864	ACOT7	intron	3-Hydroxyisovalerate	0.041	-0.28 (0.05)	2.9×10-10	8007	0.92	No	Yes
1:11940483:T:C	rs4846068	SBF1P2	downstream (0.02kb)	Formate	0.585	0.13 (0.02)	2.2×10-15	7998	0.58	Yes	Yes
1:48690229:A:C	rs10788884	SLC5A9	intron	Xylose	0.674	0.11 (0.02)	1.1×10-10	7270	0.14	Yes	Yes
1:151904146:A:T	rs2999545	KRT8P28	downstream (20kb)	3-Hydroxyisovalerate	0.385	-0.11 (0.02)	4.7×10-12	8007	0.89	Yes	No
2:135598913:A:G	rs17322446	ACMSD,CCNT2-AS1	intron	1-Methylnicotinamide	0.183	-0.13 (0.02)	6.6×10-10	8011	0.016	Yes	No
2:211540507:A:C	rs1047891	CPS1	missense	Glycine	0.317	0.23 (0.02)	2.9×10-37	7795	0.0076	Yes	No
2:241793545:A:G	rs55649245	AGXT	upstream (10kb)	4-Deoxyerythronic acid	0.326	-0.18 (0.02)	2.3×10-20	7609	0.55	Yes	No
2:241813788:T:C	rs10933641	AGXT	intron	4-Deoxyerythronic acid	0.277	0.19 (0.02)	1.9×10-20	7609	0.51	Yes	Yes*
3:182758040:T:C	rs4859267	MCCC1	intron	3-Hydroxyisovalerate	0.294	0.13 (0.02)	1.3×10-12	8007	0.72	Yes	Yes
4:88213884:T:C	rs6811902	MIR5705	downstream (8kb)	Propylene Glycol	0.601	-0.16 (0.02)	2.8×10-20	5039	0.82	Yes	Yes
4:109716840:A:T	rs62313082	RCC2P8	upstream (6kb)	Ethanolamine	0.379	0.14 (0.02)	7.7×10-16	6885	0.94	No	Yes
5:1188285:A:G	rs11133665	TERLR1	upstream (10kb)	Glycine	0.261	-0.13 (0.02)	1.6×10-13	7795	0.6	Yes	Yes
5:1188285:A:G	rs11133665	TERLR1	upstream (10kb)	Histidine	0.255	-0.31 (0.02)	2.1×10-39	4969	0.13	Yes	No
5:1188285:A:G	rs11133665	TERLR1	upstream (10kb)	Threonine	0.259	-0.15 (0.02)	1.3×10-16	7960	0.21	Yes	Yes
5:1188285:A:G	rs11133665	TERLR1	upstream (10kb)	Tryptophan	0.258	-0.17 (0.02)	7.6×10-20	7716	0.018	Yes	No
5:1188285:A:G	rs11133665	TERLR1	upstream (10kb)	Tyrosine	0.259	-0.30 (0.02)	1.6×10-55	7833	0.024	Yes	No
5:1225434:T:C	rs7704882	SLC6A18	upstream (0.06kb)	Tyrosine	0.794	-0.21 (0.02)	1.0×10-24	7833	0.021	No	Yes*
5:1225613:A:G	rs7704058	SLC6A18	synonymous	Tryptophan	0.796	-0.15 (0.02)	2.8×10-14	7716	0.56	No	Yes*
5:34742391:C:G	rs9292560	RAI14	intron	3-Aminoisobutyrate	0.633	0.13 (0.02)	2.3×10-12	6347	3.7×10-08	No	Yes*
5:34849791:A:T	rs336494	TTC23L	intron	3-Aminoisobutyrate	0.144	-0.19 (0.03)	4.2×10-12	6347	7.8×10-06	No	Yes*
5:34868497:A:T	rs72732827	TTC23L	3′-UTR	3-Aminoisobutyrate	0.987	-0.62 (0.08)	6.0×10-14	6347	7.3×10-04	No	Yes*
5:34896132:A:G	rs138425947	TTC23L	intron	3-Aminoisobutyrate	0.978	-0.52 (0.07)	1.5×10-14	6347	0.13	No	Yes*
5:34899723:T:C	rs56007938	TTC23L	3′-UTR	3-Aminoisobutyrate	0.015	0.62 (0.08)	1.2×10-15	6347	0.079	No	Yes*
5:34911884:T:C	rs2308957	RAD1	missense	3-Aminoisobutyrate	0.015	-0.76 (0.09)	5.2×10-17	6347	1.3×10-08	No	Yes*
5:34982167:T:C	rs116116288	AGXT2	downstream (20kb)	3-Aminoisobutyrate	0.012	0.98 (0.09)	3.7×10-28	6347	0.025	No	Yes*
5:34993215:A:G	rs11744796	AGXT2	downstream (5kb)	3-Aminoisobutyrate	0.433	-0.22 (0.02)	5.4×10-31	6347	0.0018	Yes	Yes*
5:35000653:T:C	rs7737763	AGXT2	intron	3-Aminoisobutyrate	0.434	-0.34 (0.03)	2.5×10-36	6347	1.6×10-10	No	Yes*
5:35003112:A:G	rs468327	AGXT2	intron	3-Aminoisobutyrate	0.218	0.24 (0.03)	1.2×10-16	6347	2.0×10-09	Yes	No
5:35037115:T:C	rs37369	AGXT2	missense	3-Aminoisobutyrate	0.1	0.39 (0.05)	2.9×10-14	6347	0.26	Yes	No
5:35039437:A:G	rs2279651	AGXT2	synonymous	3-Aminoisobutyrate	0.431	1.02 (0.04)	5.5×10-135	6347	0.28	Yes	No
5:35045127:A:G	rs187490	AGXT2	intron	3-Aminoisobutyrate	0.675	0.73 (0.04)	2.0×10-60	6347	0.092	No	Yes*
5:35053452:A:G	rs185217270	PRLR	intron	3-Aminoisobutyrate	0.98	-0.80 (0.09)	2.0×10-17	6347	0.14	No	Yes*
5:36219710:T:C	rs138373837	NADK2	missense	3-Aminoisobutyrate	0.019	-0.46 (0.07)	2.0×10-12	6347	0.0023	Yes	Yes*
5:150624099:T:C	rs72794144	GM2A	intron	Glycine	0.028	0.37 (0.06)	3.7×10-11	7795	9.2×10-10	No	Yes*
5:150702299:A:G	rs61067578	SLC36A2	intron	Glycine	0.842	0.24 (0.02)	1.4×10-24	7795	0.34	Yes	Yes*
5:150708711:C:G	rs147000073	SLC36A2	intron	Glycine	0.987	-1.08 (0.11)	2.2×10-24	4756	0.36	Yes	No
6:111492119:T:C	rs241768	SLC16A10	intron	Tyrosine	0.294	0.11 (0.02)	2.6×10-10	7833	0.6	Yes	No
7:17287998:A:G	rs2106727	AHR	intron	Quinic acid	0.353	-0.12 (0.02)	3.1×10-13	7657	0.0035	Yes	Yes
7:17287998:A:G	rs2106727	AHR	intron	Trigonelline	0.355	-0.10 (0.02)	6.5×10-11	8011	1.0×10-04	Yes	Yes
8:18272377:T:C	rs4921913	NAT2	downstream (10kb)	Formate	0.77	-0.32 (0.02)	9.3×10-64	7998	6.9×10-14	Yes	No
8:74868909:A:G	rs72661850	ELOC	intron	4-Deoxyerythronic acid	0.691	-0.12 (0.02)	1.5×10-11	7609	0.5	Yes	Yes
9:6649491:T:C	rs62565993	GLDC	upstream (4kb)	Glycine	0.124	0.20 (0.03)	4.0×10-14	7795	0.012	No	Yes
9:107525165:T:G	rs2472479	NIPSNAP3B	upstream (1kb)	3-Hydroxyisobutyrate	0.565	-0.16 (0.02)	5.0×10-22	7850	2.6×10-05	No	Yes
9:136146597:T:C	rs550057	ABO	intron	Xylose	0.244	0.20 (0.02)	8.9×10-26	7270	0.32	Yes	Yes
12:345369:C:G	rs2080403	SLC6A13	intron	3-Aminoisobutyrate	0.454	-0.16 (0.02)	3.5×10-22	6347	0.38	Yes	No
12:4521511:A:T	rs78470967	FGF6	downstream (20kb)	4-Deoxythreonate	0.043	0.34 (0.04)	2.0×10-14	7612	0.32	Yes	Yes
12:122344302:A:G	rs1795967	PSMD9	intron	2-Hydroxyisobutyrate	0.169	-0.51 (0.02)	6.5×10-120	7975	0.75	Yes	No
16:20557634:A:T	rs7499358	ACSM2B	intron	3-Hydroxyisovalerate	0.982	-0.62 (0.06)	8.0×10-22	8007	0.032	Yes	No
16:20608891:C:G	rs540815683	ACSM5P1	intron	3-Hydroxyisovalerate	0.986	-0.81 (0.11)	2.2×10-13	5984	0.82	Yes	No
17:26824156:A:G	rs11567842	SLC13A2	missense	Citrate	0.642	-0.11 (0.02)	3.0×10-13	7773	0.86	Yes	Yes
17:37631883:C:G	rs11078902	CDK12	intron	Threonine	0.241	-0.12 (0.02)	3.7×10-10	7960	0.64	Yes	Yes
17:37633970:A:C	rs12453397	CDK12	intron	Tryptophan	0.756	0.16 (0.02)	7.2×10-16	7716	0.89	Yes	No
17:37633970:A:C	rs12453397	CDK12	intron	Tyrosine	0.758	0.25 (0.02)	5.7×10-36	7833	0.29	Yes	No
17:37636695:T:G	rs4795371	CDK12	intron	Histidine	0.243	-0.22 (0.02)	5.1×10-18	4969	0.32	Yes	No
CHR:POS:EA:NEA: Chromosome position (GRCh37), effect allele, and non-effect allele. Rsid: variant rs-identifier. Gene: Closest gene. Variant type: consequence of the variant on the protein sequence. Closest genes and variant types found using Ensembl VEP (GRCh38 v110). Metabolite: the associated urinary metabolite. EAF: effect allele frequency. Beta (SE): effect estimate for the effect allele (ef…

## Sheet: SD 5
Supplementary Data 5. Replication results for the metabolite associations not previously reported in GWAS catalog (Table 1 of the manuscript).
rsid	metabolite	chr_pos_ea_nea	freq	freq_schl	beta_cojo	beta_metal	beta_schl	beta_raffl	p_cojo	p_metal	p_schl	p_raffl	n	n_schl	n_raffl	trait_schl	trait_raffl
rs114200864	3-Hydroxyisovalerate	1:6334301:A:G	0.041	0.03	-0.28	-0.28	-0.087	NA	2.9e-10	2.6e-10	0.25	NA	8007	4858	NA	beta-hydroxyisovalerate	NA
rs4846068	Formate	1:11940483:T:C	0.58	NA	0.13	0.13	NA	NA	2.2e-15	2e-15	NA	NA	7998	NA	NA	NA	NA
rs10788884	Xylose	1:48690229:A:C	0.67	0.66	0.11	0.11	-0.012	NA	1.1e-10	8.8e-11	0.65	NA	7270	4442	NA	xylose	NA
rs10933641	4-Deoxyerythronic acid	2:241813788:T:C	0.28	NA	0.19	0.26	NA	NA	1.9e-20	1.1e-44	NA	NA	7609	NA	NA	NA	NA
rs4859267	3-Hydroxyisovalerate	3:182758040:T:C	0.29	0.3	0.13	0.13	0.061	NA	1.3e-12	1.1e-12	0.023	NA	8007	4858	NA	beta-hydroxyisovalerate	NA
rs6811902	Propylene Glycol	4:88213884:T:C	0.6	NA	-0.16	-0.16	NA	NA	2.8e-20	1.6e-20	NA	NA	5039	NA	NA	NA	NA
rs62313082	Ethanolamine	4:109716840:A:T	0.38	NA	0.14	0.14	NA	0.026	7.7e-16	6.1e-16	NA	1.5e-25	6885	NA	3491	NA	Ethanolamine
rs11133665	Glycine	5:1188285:A:G	0.26	0.28	-0.13	-0.13	-0.083	NA	1.6e-13	1.3e-13	0.0001	NA	7795	4910	NA	glycine	NA
rs11133665	Threonine	5:1188285:A:G	0.26	0.28	-0.15	-0.15	-0.079	-0.02	1.3e-16	1e-16	3.8e-05	3.6e-05	7960	4908	3680	threonine	Threonine
rs7704882	Tyrosine	5:1225434:T:C	0.79	0.78	-0.21	-0.19	-0.12	-0.045	1e-24	4.5e-21	1.9e-10	7.2e-15	7833	4908	2878	tyrosine	Tyrosine
rs7704058	Tryptophan	5:1225613:A:G	0.8	0.78	-0.15	-0.13	-0.12	NA	2.8e-14	6.2e-11	1.8e-11	NA	7716	4911	NA	tryptophan	NA
rs9292560	3-Aminoisobutyrate	5:34742391:C:G	0.63	0.64	0.13	-0.063	-0.085	NA	2.3e-12	0.00022	0.0094	NA	6347	4911	NA	3-aminoisobutyrate	NA
rs336494	3-Aminoisobutyrate	5:34849791:A:T	0.14	0.14	-0.19	0.096	0.056	NA	4.2e-12	6.3e-05	0.21	NA	6347	4911	NA	3-aminoisobutyrate	NA
rs72732827	3-Aminoisobutyrate	5:34868497:A:T	0.99	NA	-0.62	-0.6	NA	NA	6e-14	7.2e-14	NA	NA	6347	NA	NA	NA	NA
rs138425947	3-Aminoisobutyrate	5:34896132:A:G	0.98	0.98	-0.52	-0.68	-1.3	NA	1.5e-14	4.6e-25	3e-31	NA	6347	4911	NA	3-aminoisobutyrate	NA
rs56007938	3-Aminoisobutyrate	5:34899723:T:C	0.015	NA	0.62	0.96	NA	NA	1.2e-15	5.2e-38	NA	NA	6347	NA	NA	NA	NA
rs2308957	3-Aminoisobutyrate	5:34911884:T:C	0.015	NA	-0.76	0.3	NA	NA	5.2e-17	0.00032	NA	NA	6347	NA	NA	NA	NA
rs116116288	3-Aminoisobutyrate	5:34982167:T:C	0.012	0.01	0.98	0.91	2.1	NA	3.7e-28	6.4e-29	5.1e-43	NA	6347	4911	NA	3-aminoisobutyrate	NA
rs7737763	3-Aminoisobutyrate	5:35000653:T:C	0.43	0.37	-0.34	0.11	0.24	NA	2.5e-36	5.2e-10	4.6e-13	NA	6347	4911	NA	3-aminoisobutyrate	NA
rs187490	3-Aminoisobutyrate	5:35045127:A:G	0.67	0.71	0.73	0.068	0.032	NA	2e-60	0.00012	0.36	NA	6347	4911	NA	3-aminoisobutyrate	NA
rs185217270	3-Aminoisobutyrate	5:35053452:A:G	0.98	NA	-0.8	-1.1	NA	NA	2e-17	7.5e-43	NA	NA	6347	NA	NA	NA	NA
rs138373837	3-Aminoisobutyrate	5:36219710:T:C	0.019	0.02	-0.46	-0.1	0.062	NA	2e-12	0.11	0.58	NA	6347	4911	NA	3-aminoisobutyrate	NA
rs72794144	Glycine	5:150624099:T:C	0.028	0.03	0.37	0.24	0.26	NA	3.7e-11	3.6e-06	2.8e-05	NA	7795	4910	NA	glycine	NA
rs61067578	Glycine	5:150702299:A:G	0.84	0.83	0.24	0.2	0.11	0.048	1.4e-24	3.1e-20	2.2e-05	1.9e-10	7795	4910	3787	glycine	Glycine
rs2106727	Quinic acid	7:17287998:A:G	0.35	0.37	-0.12	-0.12	-0.11	NA	3.1e-13	3e-13	0.00028	NA	7657	4912	NA	quinate	NA
rs2106727	Trigonelline	7:17287998:A:G	0.35	0.37	-0.1	-0.1	rs115678420.11	NA	6.5e-11	6.1e-11	1.4e-06	NA	8011	4910	NA	trigonelline (N'-methylnicotinate)	NA
rs72661850	4-Deoxyerythronic acid	8:74868909:A:G	0.69	NA	-0.12	-0.12	NA	NA	1.5e-11	1.4e-11	NA	NA	7609	NA	NA	NA	NA
rs62565993	Glycine	9:6649491:T:C	0.12	0.12	0.2	0.2	0.13	0.035	4e-14	7e-14	8.2e-06	0.00074	7795	4910	3509	glycine	Glycine
rs2472479	3-Hydroxyisobutyrate	9:107525165:T:G	0.56	0.61	-0.16	-0.16	-0.099	NA	5e-22	3.8e-22	7.3e-10	NA	7850	4888	NA	3-hydroxyisobutyrate	NA
rs550057	Xylose	9:136146597:T:C	0.24	0.29	0.2	0.2	-0.02	NA	8.9e-26	4.5e-26	0.48	NA	7270	4442	NA	xylose	NA
rs78470967	4-Deoxythreonate	12:4521511:A:T	0.044	NA	0.34	0.34	NA	NA	2e-14	1.4e-14	NA	NA	7612	NA	NA	NA	NA
rs11567842	Citrate	17:26824156:A:G	0.64	0.68	-0.11	-0.11	-0.022	-0.025	3e-13	2.3e-13	0.29	9.9e-07	7773	4912	3803	citrate	Citrate
rs11078902	Threonine	17:37631883:C:G	0.24	0.25	-0.12	-0.12	-0.062	-0.029	3.7e-10	3.3e-10	0.0016	2.9e-09	7960	4908	3655	threonine	Threonine
schl=Schlosser et al., 2023 (PMID: 37277652)
raffl=Raffler et al., 2015 (PMID: 26352407)

## Sheet: SD 6
Supplementary Data 6. Blood and kidney eQTLs at the COJO lead variants. Expression quantitative trait loci (eQTL) target genes in whole blood (two-sided p < 5.4×10-05) and in kidney, glomeruli and tubule (two-sided p < 5.3× 10-4) at the COJO lead signals.
Chr:pos	Rsid	Metabolite	eQTL Blood	eQTL kidneys	eQTL glomeruli	eQTL tubule
1:6334301	rs114200864	3-Hydroxyisovalerate	ACOT7 (2.5×10-65), ZBTB48 (2.4×10-15), ESPN (2.8×10-15), RNF207 (3.5×10-07), CHD5 (6.6×10-06)
1:11940483	rs4846068	Formate	PLOD1 (2.3×10-132), MFN2 (3.9×10-123), KIAA2013 (2.1×10-100), MTHFR (1.8×10-60), NPPA-AS1 (2.6×10-31), NPPA (6.2×10-13), CLCN6 (3.0×10-07)	PLOD1 (1.8×10-05)p
1:48690229	rs10788884	Xylose		SLC5A9 (3.4×10-52)	SLC5A9 (4.3×10-26)	SLC5A9 (3.4×10-33)
1:151904146	rs2999545	3-Hydroxyisovalerate	THEM4 (3.3×10-302), S100A10 (1.2×10-12), S100A11 (1.4×10-07), LINGO4 (6.2×10-07)	THEM4 (5.8×10-25), S100A10 (1.8×10-05)p	THEM4 (1.6×10-17), S100A10 (1.7×10-06)	THEM4 (4.0×10-18)
2:135598913	rs17322446	1-Methylnicotinamide	CCNT2 (8.6×10-287), AC011893.3 (6.9×10-30), AC016725.4 (8.1×10-18), TMEM163 (4.7×10-17)	TMEM163 (3.7×10-14)	TMEM163 (5.5×10-09), AC016725.4 (3.0×10-06)	TMEM163 (7.6×10-10)
2:241793545	rs55649245	4-Deoxyerythronic acid	ANKMY1 (3.7×10-13)	AGXT (6.8×10-07)
2:241813788	rs10933641	4-Deoxyerythronic acid	GPR35 (3.5×10-07), AC104809.4 (7.0×10-07)	MAB21L4 (3.2×10-32), AGXT (1.6×10-25)	AGXT (6.9×10-17), MAB21L4 (1.4×10-16)	MAB21L4 (8.4×10-19), AGXT (1.1×10-15)
3:182758040	rs4859267	3-Hydroxyisovalerate	MCCC1 (1.6×10-95), ATP11B (3.2×10-10)	MCCC1 (7.3×10-06)p
4:88213884	rs6811902	Propylene Glycol	HSD17B13 (7.8×10-197), HSD17B11 (3.9×10-163), KLHL8 (8.5×10-21), NUDT9 (1.9×10-05)	HSD17B11 (2.1×10-09)	HSD17B11 (1.9×10-06)p	HSD17B11 (8.6×10-07)
4:109716840	rs62313082	Ethanolamine		ETNPPL (1.2×10-34)	ETNPPL (2.9×10-19)	ETNPPL (1.6×10-29)
5:1188285	rs11133665	Glycine, Histidine, Threonine, Tryptophan, Tyrosine		SLC6A19 (3.0×10-15)	SLC6A19 (1.8×10-11)	SLC6A19 (1.1×10-11)
5:1225434	rs7704882	Tyrosine		SLC6A18 (6.5×10-33)	SLC6A18 (1.2×10-14)	SLC6A18 (5.4×10-18)
5:1225613	rs7704058	Tryptophan		SLC6A18 (1.3×10-32)	SLC6A18 (1.3×10-14)	SLC6A18 (5.1×10-18)
5:34993215	rs11744796	3-Aminoisobutyrate	DNAJC21 (1.1×10-86)	AGXT2 (4.3×10-11), DNAJC21 (4.4×10-10)p, RAD1 (6.5×10-05)	AGXT2 (1.8×10-10), DNAJC21 (4.2×10-08)	AGXT2 (1.2×10-11), DNAJC21 (4.2×10-07)p
5:35039437	rs2279651	3-Aminoisobutyrate		AGXT2 (6.3×10-07)		AGXT2 (5.8×10-07)
5:35045127	rs187490	3-Aminoisobutyrate		AGXT2 (4.4×10-07)
5:150624099	rs72794144	Glycine	GM2A (9.1×10-19), ANXA6 (2.9×10-09), SLC36A1 (6.1×10-08)
5:150702299	rs61067578	Glycine	GM2A (1.6×10-19), SLC36A1 (1.4×10-07)
5:150708711	rs147000073	Glycine	GM2A (3.5×10-07)
6:111492119	rs241768	Tyrosine	C6orf3 (2.4×10-10), TRAF3IP2 (3.0×10-10), FYN (4.9×10-05)	SLC16A10 (4.4×10-07)		SLC16A10 (2.5×10-08)
7:17287998	rs2106727	Quinic acid, Trigonelline	AHR (3.9×10-09)
8:74868909	rs72661850	4-Deoxyerythronic acid	TMEM70 (2.5×10-25), LY96 (1.8×10-15)
9:6649491	rs62565993	Glycine	GLDC (2.4×10-79), RP11-390F4.3 (1.0×10-06)
9:107525165	rs2472479	3-Hydroxyisobutyrate	NIPSNAP3A (3.3×10-302), NIPSNAP3B (7.7×10-24)	NIPSNAP3A (9.7×10-21)	NIPSNAP3A (9.4×10-15)	NIPSNAP3A (1.3×10-13)
9:136146597	rs550057	Xylose	ABO (3.3×10-302), GBGT1 (3.6×10-22), SURF6 (7.3×10-06), GTF3C5 (4.6×10-05)	ABO (4.5×10-60)
12:345369	rs2080403	3-Aminoisobutyrate	CCDC77 (3.3×10-302), KDM5A (2.1×10-162), RP11-283I3.6 (4.1×10-35), SLC6A12 (2.6×10-09), IQSEC3 (2.3×10-08)	SLC6A13 (1.5×10-22), CCDC77 (3.3×10-14), AC007406.2 (2.5×10-08)	SLC6A13 (5.7×10-16)	SLC6A13 (9.9×10-22), CCDC77 (1.3×10-10), RP11-283I3.4 (8.7×10-09)
12:122344302	rs1795967	2-Hydroxyisobutyrate	AC084018.1 (2.4×10-14), PSMD9 (3.4×10-08), BCL7A (3.0×10-07)	CFAP251 (5.3×10-05)		WDR66 (7.2×10-07)p
16:20557634	rs7499358	3-Hydroxyisovalerate	ACSM1 (3.1×10-11)		ACSM2B (3.2×10-11), ACSM1 (5.7×10-08)p	ACSM2B (1.3×10-14)
17:26824156	rs11567842	Citrate	ALDOC (8.5×10-12), RAB34 (1.1×10-05)
17:37631883	rs11078902	Threonine	GSDMB (3.3×10-302), ORMDL3 (2.0×10-254), PGAP3 (1.2×10-163), CDK12 (1.4×10-101), MED1 (3.3×10-71), IKZF3 (3.5×10-56), FBXL20 (4.6×10-35), PSMD3 (5.4×10-18), PPP1R1B (4.7×10-16), CTB-131K11.1 (1.8×10-12), STARD3 (3.8×10-10), ERBB2 (4.0×10-07), GSDMA (4.8×10-07), RP11-94L15.2 (7.5×10-07), NR1D1 (2.0×10-05)	PGAP3 (6.1×10-30), FBXL20 (2.3×10-10), MED1 (3.4×10-06)	PGAP3 (4.1×10-16), FBXL20 (1.3×10-07)p	PGAP3 (1.3×10-18), FBXL20 (7.7×10-08) ,MED1 (2.6×10-07)p ,RP11-690G19.3 (1.7×10-06)
17:37633970	rs12453397	Tryptophan, Tyrosine	GSDMB (3.3×10-302), ORMDL3 (4.9×10-204), PGAP3 (7.0×10-135), CDK12 (5.4×10-101), MED1 (1.7×10-62), IKZF3 (1.4×10-46), FBXL20 (1.1×10-37), PPP1R1B (7.2×10-16), PSMD3 (9.4×10-16), CTB-131K11.1 (5.1×10-09), STARD3 (1.6×10-08), GSDMA (8.0×10-07), RP11-94L15.2 (8.6×10-06), ERBB2 (1.8×10-05), NR1D1 (2.4×10-05)	PGAP3 (6.7×10-33), FBXL20 (3.7×10-10), MED1 (8.0×10-07)	PGAP3 (1.0×10-16), FBXL20 (1.3×10-07)p	PGAP3 (3.4×10-20), FBXL20 (9.2×10-08), MED1 (9.5×10-07), RP11-690G19.3 (1.4×10-06)
17:37636695	rs4795371	Histidine	GSDMB (3.3×10-302), ORMDL3 (4.3×10-251), PGAP3 (5.3×10-155), CDK12 (1.5×10-99), MED1 (2.4×10-69), IKZF3 (1.7×10-48), FBXL20 (3.3×10-35), PSMD3 (8.8×10-18), PPP1R1B (2.0×10-16), CTB-131K11.1 (1.1×10-12), STARD3 (1.4×10-09), GSDMA (1.3×10-08), ERBB2 (3.8×10-07), RP11-94L15.2 (8.9×10-07), NR1D1 (7.9×10-06)	PGAP3 (1.2×10-29), FBXL20 (8.4×10-10), MED1 (7.5×10-06)	PGAP3 (4.1×10-16), FBXL20 (1.3×10-07)p	PGAP3 (1.3×10-18), FBXL20 (7.7×10-08), MED1 (2.6×10-07)p , RP11-690G19.3 (1.7×10-06)
p = The eQTL is a proxy variant of the lead signal with r2 > 0.8.

## Sheet: SD 7
Supplementary Data 7. MAGMA v1.6 gene set analysis for “Curated gene sets” and “GO terms”. The analysis was performed using the MAGMA gene-set analysis Implemented in FUMA. Gene sets that remain significant after Bonferroni correction (one-sided p<3×10-6) for the metabolite-wise analysis are shown. Genes in bold cursive were nominally associated with the metabolite (p<0.05) in the MAGMA gene anal…
Metabolite	N genes	Beta	SE	P	FULL_NAME
Tyrosine	26	1.377	0.264	9e-08	nikolsky_breast_cancer_5p15_amplicon	26 genes on chromosome 5p15
Threonine	5	1.744	0.336	1.1e-07	Reactome: tachykinin receptors bind tachykinins	TACR1 (2:75263590-75436826:-1),
						TACR3 (4:104497188-104650973:-1),
						TAC1 (7:97351220-97379784:1),
						TACR2 (10:71153659-71186623:-1),
						TAC3 (12:57393784-57432667:-1)
4-deoxyerythronic acid	5	1.842	0.376	4.9e-07	GO: pyruvate family amino acid metabolic process	AGXT (2:241797896-241829919:1)
						AGXT2 (5:34988206-35058198:-1)
						GPT (8:145718356-145742557:1)
						DAO (12:109242708-109304819:1)
						GPT2 (16: 46908290-46975209:1)
Tyrosine	39	1.308	0.27	6.4e-07	nikolsky breast cancer 1q21 amplicon	39 genes on chromosome 1q21
3-hydroxyisovalerate	20	1.382	0.287	7.4e-07	GO: uronic acid metabolic process	PRKCE (2: 45868484-46425129:1)
						UGT1A8 (2:234526291-234681956:1)
						UGT1A10 (2:234545100-234681951:1)
						UGT1A9 (2:234570499-234691946:1)
						UGT1A7 (2:234580584-234691945:1)
						UGT1A6 (2: 234590253-234691946:1)
						UGT1A5 (2:234611638-234691945:1)
						UGT1A4 (2:234617424-234691945:1)
						UGT1A3 (2:234627754-234691945:1)
						UGT1A1 (2:234668894-234681945:1)
						ABHD10 (3:111697857-111712210:1)
						UGT2B17 (4:69402902-69434245:-1)
						UGT2B15 (4:69512348-69536346:-1)
						UGT2A3 (4:69794181-69817509:-1)
						UGT2B7 (4:69917081-69978705:1)
						UGT2B11 (4:70065669-70080449:-1)
						UGT2B28 (4:70146217-70160768:1)
						UGT2B4 (4:70345883-70391732:-1)
						UGT2A1 (4:70454135-70518965:-1)
						UGT2A1 (4:70454912-70518967:-1)
Glycolic acid	15	0.742	0.162	2.4e-06	GO: eukaryotic translation initiation factor 3 complex	EIF3I (1:32687529-32697205:1)
						EIF3B (7:2393721-2420380:1)
						COPS5 (8:67955314-67996018:-1)
						EIF3E (8:109213445-109447562:-1)
						EIF3H (8:117654369-117779164:-1)
						EIF3A (10:120794356-120840316:-1)
						EIF33F (11:7991798-8023409:1)
						EIF3M (11:32605344-32627808:1)
						EIF3J (15:44829255-44855227:1)
						EIF3CL (16:28390900-28415200:-1)
						EIF3C (16:28699879-28747051:1)
						EIF3G (19:10225693-10230596:-1)
						EIF3K (19:39109735-39127595:1)
						EIF3D (22:36906897-36925483:-1)
						EIF3L (22:38244875-38285414:1)
Tryptophan	23	0.768	0.169	2.7e-06	Reactome: apc c:cdc20 mediated degradation of cyclin b	CDC20 (1:43824626-43828874:1)
						RPS27A (2:55459039-55462989:1)
						ANAPC1 (2:112523848-112642267:-1)
						UBE2E1 (3:23847394-23932807:1)
						ANAPC4 (4:25378835-25420120:1)
						ANAPC10 (4:145888264-146019693:-1)
						CCNB1 (5:68462837-68474072:1)
						CDC23 (5:137523339-137549032:-1)
						CDC26 (9:116018115-116037869:-1)
						ANAPC2 (9:140069236-140082989:-1)
						UBE2D1 (10:60094735-60130513:1)
						CDK1 (10:62538089-62554610:1)
						ANAPC16 (10:73975787-73995618:1)
						ANAPC15 (11:71817424-71823826:-1)
						ANAPC7 (12:110810705-110841535:-1)
						ANAPC5 (12:121746048-121837699:-1)
						UBC (12:125396150-125401914:-1)
						CDC16 (13:115000362-115038198:1)
						UBB (17:16284112-16286059:1)
						CDC27 (17:45195069-45266788:-1)
						ANAPC11 (17:79848666-79858867:1)
						UBA52 (19:18682540-18688360:1)
						UBE2C (20:44441215-44445596:1)
3-hydroxyisovalerate	22	1.33	0.292	2.7e-06	okawa neuroblastoma 1p36 31 deletion	22 genes on chromosome 1p36.31
4-deoxythreonate	7	1.458	0.321	2.8e-06	GO: neuron intrinsic apoptotic signaling pathway in response to oxidative stress	PARK7 (1:8014351-8045565:1)
						PINK1 (1:20959948-20978004:1)
						MCL1 (1:150547032-150552066:-1)
						PARP1 (1:226548392-226595780:-1)
						FBXW7 (4:153242410-153457253:-1)
						PARK2 (6:161768452-163148803:-1)
						HIF1A (14:62162231-62214976:1)

## Sheet: SD 8
Supplementary Data 8. FUMA GENE2FUNC gene set analysis results. The gene set enrichment was tested using a hypergeometric test implemented in the FUMA GENE2FUNC process. Gene sets were considered significant if FDR (Benjamini-Hochberg) adjusted one-sided p<0.05 and the gene set included at least 2 genes annotated to variants associated with the urinary metabolite.
trait	Category	GeneSet	N_genes	N_overlap	p	adjP	genes
ace	Chemical_and_Genetic_pertubation	NIKOLSKY_BREAST_CANCER_20P13_AMPLICON	8	2	1.38e-07	0.000456	SPEF1:CENPB
ace	Positional_gene_sets	chr20p13	108	3	2.88e-08	8.62e-06	SPEF1:CENPB:CDC25B
ace	Curated_gene_sets	NIKOLSKY_BREAST_CANCER_20P13_AMPLICON	8	2	1.38e-07	0.000759	SPEF1:CENPB
ace	Curated_gene_sets	PID_FOXM1_PATHWAY	40	2	3.84e-06	0.010565	CENPB:CDC25B
ace	Canonical_Pathways	PID_FOXM1_PATHWAY	40	2	3.84e-06	0.008446	CENPB:CDC25B
ala	Positional_gene_sets	chr12q21	102	2	2.53e-05	0.007575	METTL25:TMTC2
aohibut	GO_bp	GO_REGULATION_OF_PROSTAGLANDIN_SECRETION	11	2	9.47e-06	0.043173	P2RX7:P2RX4
aohibut	GO_bp	GO_PROSTAGLANDIN_TRANSPORT	16	2	2.06e-05	0.043173	P2RX7:P2RX4
aohibut	GO_bp	GO_CELLULAR_RESPONSE_TO_ATP	18	2	2.63e-05	0.043173	P2RX7:P2RX4
aohibut	GO_bp	GO_POSITIVE_REGULATION_OF_FATTY_ACID_TRANSPORT	18	2	2.63e-05	0.043173	P2RX7:P2RX4
aohibut	GO_bp	GO_REGULATION_OF_ICOSANOID_SECRETION	19	2	2.94e-05	0.043173	P2RX7:P2RX4
aohibut	GO_bp	GO_PURINERGIC_NUCLEOTIDE_RECEPTOR_SIGNALING_PATHWAY	22	2	3.96e-05	0.048565	P2RX7:P2RX4
aohibut	GWAScatalog	Mean platelet volume	245	6	5.35e-10	9.71e-07	TMEM120B:RHOF:SETD1B:PSMD9:WDR66:BCL7A
aohibut	GWAScatalog	Urinary metabolites	20	2	3.26e-05	0.029607	HPD:WDR66
aohibut	GO_cc	GO_NUCLEAR_INNER_MEMBRANE	57	3	1.85e-06	0.001856	P2RX7:P2RX4:TMEM120B
aohibut	GO_cc	GO_NUCLEAR_MEMBRANE_PART	16	2	2.06e-05	0.010323	P2RX7:P2RX4
aohibut	Cancer_modules	MODULE_267	15	2	1.81e-05	0.00778	P2RX7:P2RX4
aohibut	Positional_gene_sets	chr12q24	345	14	9.73e-28	2.91e-25	P2RX7:P2RX4:RNF34:KDM2B:TMEM120B:RHOF:AC084018.1:SETD1B:HPD:PSMD9:RNU7-170P:WDR66:BCL7A:B3GNT4
aohibut	GO_mf	GO_ATP_GATED_ION_CHANNEL_ACTIVITY	8	2	4.82e-06	0.007932	P2RX7:P2RX4
aohibut	GO_mf	GO_NUCLEOTIDE_RECEPTOR_ACTIVITY	21	2	3.6e-05	0.02596	P2RX7:P2RX4
aohibut	GO_mf	GO_PURINERGIC_RECEPTOR_ACTIVITY	24	2	4.73e-05	0.02596	P2RX7:P2RX4
aohibut	GO_mf	GO_EXCITATORY_EXTRACELLULAR_LIGAND_GATED_ION_CHANNEL_ACTIVITY	31	2	7.96e-05	0.032746	P2RX7:P2RX4
aohibut	Computational_gene_sets	MODULE_267	15	2	1.81e-05	0.015488	P2RX7:P2RX4
aohibut	Reactome	REACTOME_ELEVATION_OF_CYTOSOLIC_CA2PLUS_LEVELS	16	2	2.06e-05	0.030917	P2RX7:P2RX4
aohibut	Reactome	REACTOME_PLATELET_CALCIUM_HOMEOSTASIS	28	2	6.48e-05	0.04855	P2RX7:P2RX4
aohibut	Canonical_Pathways	REACTOME_ELEVATION_OF_CYTOSOLIC_CA2PLUS_LEVELS	16	2	2.06e-05	0.045355	P2RX7:P2RX4
arb	GWAScatalog	Atopic march	16	3	7.9e-10	1.43e-06	PAQR8:EFHC1:TRAM2
arb	Positional_gene_sets	chr6p12	107	4	4.17e-10	1.25e-07	PAQR8:EFHC1:TRAM2:TRAM2-AS1
bnhibut	GWAScatalog	Bipolar disorder	653	8	5.52e-09	8.46e-06	FAM83E:SPHK2:SEC1P:NTN5:FUT2:MAMSTR:RASIP1:IZUMO1
bnhibut	GWAScatalog	Alcohol use disorder (total score)	39	4	1.16e-08	8.46e-06	FUT2:MAMSTR:RASIP1:IZUMO1
bnhibut	GWAScatalog	Dietary macronutrient intake	8	3	1.4e-08	8.46e-06	FUT2:RASIP1:IZUMO1
bnhibut	GWAScatalog	Retinal vascular caliber	18	3	2.03e-07	9.2e-05	FUT2:RASIP1:IZUMO1
bnhibut	GWAScatalog	Crohn's disease	600	6	1.98e-06	0.00072	SPHK2:NTN5:FUT2:MAMSTR:RASIP1:IZUMO1
bnhibut	GWAScatalog	Vitamin B levels in ischemic stroke	8	2	1.16e-05	0.003512	FUT2:RASIP1
bnhibut	GWAScatalog	Estimated glomerular filtration rate	527	5	2.07e-05	0.005372	SLC6A13:FUT2:MAMSTR:RASIP1:RAI14
bnhibut	GWAScatalog	Elevated serum carcinoembryonic antigen levels	14	2	3.76e-05	0.008539	FAM83E:FUT2
bnhibut	GWAScatalog	Response to angiotensin II receptor blocker therapy	16	2	4.96e-05	0.00949	IQSEC3:DNAJC21
bnhibut	GWAScatalog	Inflammatory bowel disease	640	5	5.23e-05	0.00949	NTN5:FUT2:MAMSTR:RASIP1:IZUMO1
bnhibut	GWAScatalog	Blood urea nitrogen levels	145	3	0.000117	0.019322	MAMSTR:IZUMO1:RAI14
bnhibut	GO_cc	GO_INHIBITORY_SYNAPSE	16	2	4.96e-05	0.049641	IQSEC3:GAD1
bnhibut	Positional_gene_sets	chr5p13	112	5	1e-08	2.99e-06	RAI14:TTC23L:RAD1:DNAJC21:NIPBL
bnhibut	Positional_gene_sets	chr19q13	1073	8	2.53e-07	3.79e-05	FAM83E:SPHK2:SEC1P:NTN5:FUT2:MAMSTR:RASIP1:IZUMO1
bnhibut	Positional_gene_sets	chr12p13	292	4	3.75e-05	0.00374	IQSEC3:SLC6A13:KDM5A:CCDC77
bnhibut	Positional_gene_sets	chr2q31	131	3	8.67e-05	0.006479	GAD1:GORASP2:TLK1
bnhibut	microRNA_targets	TTTGTAG_MIR520D	336	4	6.47e-05	0.0143	GAD1:RAI14:NIPBL:ATXN1
bohibut	GWAScatalog	vWF levels	27	2	1.21e-05	0.021923	NIPSNAP3A:NIPSNAP3B
bohibut	Positional_gene_sets	chr2q14	122	3	1.44e-06	0.000432	PSD4:PAX8-AS1:PAX8
bohibut	Positional_gene_sets	chr9q31	118	2	0.000235	0.035207	NIPSNAP3A:NIPSNAP3B
bohibut	Cancer_gene_neighborhoods	MORF_PTPN9	61	2	6.28e-05	0.017167	PSD4:PAX8
bohibut	Cancer_gene_neighborhoods	MORF_ORC1L	69	2	8.04e-05	0.017167	PSD4:PAX8
bohibut	Cancer_gene_neighborhoods	MORF_CASP2	102	2	0.000176	0.021062	PSD4:PAX8
bohibut	Cancer_gene_neighborhoods	MORF_CNTN1	108	2	0.000197	0.021062	PSD4:PAX8
bohibut	Cancer_gene_neighborhoods	MORF_PHB	121	2	0.000248	0.021145	PSD4:PAX8
bohibut	Cancer_gene_neighborhoods	MORF_IKBKG	136	2	0.000313	0.022249	PSD4:PAX8
bohibut	Computational_gene_sets	MORF_PTPN9	61	2	6.28e-05	0.034496	PSD4:PAX8
bohibut	Computational_gene_sets	MORF_ORC1L	69	2	8.04e-05	0.034496	PSD4:PAX8
bohibut	Computational_gene_sets	MORF_CASP2	102	2	0.000176	0.042322	PSD4:PAX8
bohibut	Computational_gene_sets	MORF_CNTN1	108	2	0.000197	0.042322	PSD4:PAX8
bohibut	Computational_gene_sets	MORF_PHB	121	2	0.000248	0.042489	PSD4:PAX8
bohibut	Computational_gene_sets	MORF_IKBKG	136	2	0.000313	0.044707	PSD4:PAX8
bohival	GWAScatalog	Subjective response to lithium treatment	16	4	4.01e-11	7.28e-08	DCUN1D1:MCCC1:LAMP3:MCF2L2
bohival	GWAScatalog	Asthma or allergic disease (pleiotropy)	161	5	5.68e-09	5.16e-06	NBPF18P:S100A11:FLG-AS1:HRNR:FLG
bohival	GWAScatalog	Allergic disease (asthma, hay fever or eczema)	283	5	9.52e-08	5.76e-05	NBPF18P:S100A11:FLG-AS1:HRNR:FLG
bohival	GWAScatalog	Parkinson's disease	166	3	4.61e-05	0.02093	DCUN1D1:MCCC1:LAMP3
bohival	Positional_gene_sets	chr1q21	317	9	1.8e-15	5.37e-13	LINGO4:THEM4:KRT8P28:S100A10:NBPF18P:S100A11:FLG-AS1:HRNR:FLG
bohival	Positional_gene_sets	chr3q27	99	4	8.12e-08	1.21e-05	MCCC1:MCCC1-AS1:LAMP3:MCF2L2
bohival	GO_mf	GO_STRUCTURAL_CONSTITUENT_OF_EPIDERMIS	16	2	2.06e-05	0.033929	HRNR:FLG
bohival	Canonical_Pathways	NABA_SECRETED_FACTORS	339	4	1.1e-05	0.02414	S100A10:S100A11:HRNR:FLG
cit	Chemical_and_Genetic_pertubation	NIKOLSKY_BREAST_CANCER_17Q11_Q21_AMPLICON	132	6	7.27e-14	2.4e-10	FOXN1:SUPT6H:PHF12:PIPOX:SEZ6:ACACA
cit	Positional_gene_sets	chr17q11	143	5	5.97e-11	1.79e-08	FOXN1:SUPT6H:PHF12:PIPOX:SEZ6
cit	Curated_gene_sets	NIKOLSKY_BREAST_CANCER_17Q11_Q21_AMPLICON	132	6	7.27e-14	4e-10	FOXN1:SUPT6H:PHF12:PIPOX:SEZ6:ACACA
cit	microRNA_targets	GGCAGTG_MIR3243P	96	2	0.000207	0.045854	PHF12:ACACA
cit	TF_targets	TST1_01	264	3	2.33e-05	0.014222	SUPT6H:PIPOX:ACACA
cit	TF_targets	MYOGNF1_01	48	2	5.16e-05	0.01574	SEZ6:ACACA
doeta	GWAScatalog	Urate levels in obese individuals	50	2	3.01e-05	0.035537	STAU2:UBE2W
doeta	GWAScatalog	Manganese levels	57	2	3.92e-05	0.035537	UBE2W:TCEB1
doeta	Chemical_and_Genetic_pertubation	NIKOLSKY_BREAST_CANCER_8Q12_Q22_AMPLICON	132	5	4.29e-12	1.42e-08	STAU2:UBE2W:TCEB1:TMEM70:LY96
doeta	Chemical_and_Genetic_pertubation	ONKEN_UVEAL_MELANOMA_UP	774	4	3.48e-06	0.005742	UBE2W:TCEB1:TMEM70:LY96
doeta	Immunologic_signatures	GSE17721_LPS_VS_CPG_6H_BMDC_UP	197	3	3.5e-06	0.008658	TCEB1:TMEM70:LY96
doeta	Immunologic_signatures	GSE20198_UNTREATED_VS_IL12_TREATED_ACT_CD4_TCELL_UP	198	3	3.55e-06	0.008658	STAU2:TCEB1:TMEM70
doeta	Positional_gene_sets	chr8q21	150	6	5.71e-15	1.71e-12	STAU2:UBE2W:TCEB1:TMEM70:RPS20P21:LY96
doeta	Curated_gene_sets	NIKOLSKY_BREAST_CANCER_8Q12_Q22_AMPLICON	132	5	4.29e-12	2.36e-08	STAU2:UBE2W:TCEB1:TMEM70:LY96
doeta	Curated_gene_sets	ONKEN_UVEAL_MELANOMA_UP	774	4	3.48e-06	0.009565	UBE2W:TCEB1:TMEM70:LY96
doeta	Curated_gene_sets	REACTOME_CLASS_I_MHC_MEDIATED_ANTIGEN_PROCESSING_PRESENTATION	359	3	2.11e-05	0.038706	UBE2W:TCEB1:LY96
doeta	Oncogenic_signatures	HOXA9_DN.V1_UP	189	2	0.000432	0.047397	UBE2W:LY96
doeta	Oncogenic_signatures	STK33_SKM_UP	271	2	0.000883	0.047397	UBE2W:LY96
doeta	Oncogenic_signatures	STK33_UP	283	2	0.000962	0.047397	UBE2W:LY96
doeta	Oncogenic_signatures	STK33_NOMO_UP	289	2	0.001003	0.047397	UBE2W:LY96
doeta	KEGG	KEGG_UBIQUITIN_MEDIATED_PROTEOLYSIS	134	2	0.000217	0.040428	UBE2W:TCEB1
doeta	microRNA_targets	CAGTATT_MIR200B_MIR200C_MIR429	461	3	4.45e-05	0.009831	UBE2W:TCEB1:TMEM70
doeta	Reactome	REACTOME_CLASS_I_MHC_MEDIATED_ANTIGEN_PROCESSING_PRESENTATION	359	3	2.11e-05	0.031642	UBE2W:TCEB1:LY96
doeta	Canonical_Pathways	REACTOME_CLASS_I_MHC_MEDIATED_ANTIGEN_PROCESSING_PRESENTATION	359	3	2.11e-05	0.046418	UBE2W:TCEB1:LY96
dta	GO_bp	GO_ANTIBIOTIC_BIOSYNTHETIC_PROCESS	16	4	2.94e-11	1.08e-07	DUOX2:DUOXA2:DUOXA1:DUOX1
dta	GO_bp	GO_THYROID_HORMONE_GENERATION	16	4	2.94e-11	1.08e-07	DUOX2:DUOXA2:DUOXA1:DUOX1
dta	GO_bp	GO_THYROID_HORMONE_METABOLIC_PROCESS	20	4	7.82e-11	1.92e-07	DUOX2:DUOXA2:DUOXA1:DUOX1
dta	GO_bp	GO_CELLULAR_MODIFIED_AMINO_ACID_METABOLIC_PROCESS	37	4	1.06e-09	1.95e-06	DUOX2:DUOXA2:DUOXA1:DUOX1
dta	GO_bp	GO_DRUG_METABOLIC_PROCESS	338	6	2.22e-09	3.27e-06	DUOX2:DUOXA2:DUOXA1:DUOX1:GATM:SQRDL
dta	GO_bp	GO_PHENOL_CONTAINING_COMPOUND_METABOLIC_PROCESS	60	4	7.8e-09	9.56e-06	DUOX2:DUOXA2:DUOXA1:DUOX1
dta	GO_bp	GO_ANTIBIOTIC_METABOLIC_PROCESS	92	4	4.44e-08	4.66e-05	DUOX2:DUOXA2:DUOXA1:DUOX1
dta	GO_bp	GO_REACTIVE_OXYGEN_SPECIES_BIOSYNTHETIC_PROCESS	109	4	8.8e-08	8.09e-05	DUOX2:DUOXA2:DUOXA1:DUOX1
dta	GO_bp	GO_REACTIVE_OXYGEN_SPECIES_METABOLIC_PROCESS	163	4	4.43e-07	0.00033	DUOX2:DUOXA2:DUOXA1:DUOX1
dta	GO_bp	GO_POSITIVE_REGULATION_OF_HYDROGEN_PEROXIDE_BIOSYNTHETIC_PROCESS	3	2	4.48e-07	0.00033	DUOXA2:DUOXA1
dta	GO_bp	GO_ORGANIC_HYDROXY_COMPOUND_METABOLIC_PROCESS	484	5	9.08e-07	0.000607	SORD:DUOX2:DUOXA2:DUOXA1:DUOX1
dta	GO_bp	GO_COFACTOR_BIOSYNTHETIC_PROCESS	207	4	1.15e-06	0.000704	DUOX2:DUOXA2:DUOXA1:DUOX1
dta	GO_bp	GO_HORMONE_METABOLIC_PROCESS	217	4	1.39e-06	0.000784	DUOX2:DUOXA2:DUOXA1:DUOX1
dta	GO_bp	GO_REGULATION_OF_THYROID_HORMONE_GENERATION	5	2	1.49e-06	0.000784	DUOXA2:DUOXA1
dta	GO_bp	GO_POSITIVE_REGULATION_OF_COFACTOR_METABOLIC_PROCESS	6	2	2.24e-06	0.001098	DUOXA2:DUOXA1
dta	GO_bp	GO_REGULATION_OF_HYDROGEN_PEROXIDE_BIOSYNTHETIC_PROCESS	7	2	3.14e-06	0.00144	DUOXA2:DUOXA1
dta	GO_bp	GO_HYDROGEN_PEROXIDE_METABOLIC_PROCESS	13	2	1.16e-05	0.005028	DUOXA2:DUOXA1
dta	GO_bp	GO_COFACTOR_METABOLIC_PROCESS	441	4	2.28e-05	0.009305	DUOX2:DUOXA2:DUOXA1:DUOX1
dta	GO_bp	GO_OXIDATION_REDUCTION_PROCESS	952	5	2.44e-05	0.009436	SORD:DUOX2:DUOX1:C15orf48:SQRDL
dta	GO_bp	GO_REGULATION_OF_HORMONE_LEVELS	510	4	4.02e-05	0.014769	DUOX2:DUOXA2:DUOXA1:DUOX1
dta	GO_bp	GO_HYDROGEN_PEROXIDE_CATABOLIC_PROCESS	32	2	7.36e-05	0.025772	DUOX2:DUOX1
dta	GO_bp	GO_SUPEROXIDE_ANION_GENERATION	33	2	7.84e-05	0.026181	DUOX2:DUOX1
dta	GO_bp	GO_REGULATION_OF_COFACTOR_METABOLIC_PROCESS	35	2	8.83e-05	0.028208	DUOXA2:DUOXA1
dta	GO_bp	GO_REGULATION_OF_HORMONE_METABOLIC_PROCESS	37	2	9.88e-05	0.030245	DUOXA2:DUOXA1
dta	Chemical_and_Genetic_pertubation	BENPORATH_SUZ12_TARGETS	1031	7	5.51e-08	0.000182	DUOX2:DUOXA2:DUOXA1:DUOX1:GATM:SLC30A4:SQRDL
dta	Chemical_and_Genetic_pertubation	BENPORATH_PRC2_TARGETS	648	5	3.79e-06	0.006257	DUOX2:DUOXA2:DUOXA1:DUOX1:SLC30A4
dta	Chemical_and_Genetic_pertubation	BENPORATH_EED_TARGETS	1045	5	3.81e-05	0.04038	DUOX2:DUOXA2:DUOXA1:DUOX1:SLC30A4
dta	Chemical_and_Genetic_pertubation	BENPORATH_ES_WITH_H3K27ME3	1101	5	4.89e-05	0.04038	DUOX2:DUOXA2:DUOXA1:DUOX1:SLC30A4
dta	GO_cc	GO_NADPH_OXIDASE_COMPLEX	15	2	1.56e-05	0.015664	DUOX2:DUOX1
dta	Positional_gene_sets	chr15q21	138	13	4.52e-31	1.35e-28	CTD-2008A1.2:SORD:DUOX2:DUOXA2:DUOXA1:DUOX1:SHF:SLC28A2:GATM:SPATA5L1:C15orf48:SLC30A4:SQRDL
dta	GO_mf	GO_NAD_P_H_OXIDASE_ACTIVITY	8	2	4.18e-06	0.005397	DUOX2:DUOX1
dta	GO_mf	GO_OXIDOREDUCTASE_ACTIVITY	730	5	6.77e-06	0.005397	SORD:DUOX2:DUOX1:C15orf48:SQRDL
dta	GO_mf	GO_SUPEROXIDE_GENERATING_NADPH_OXIDASE_ACTIVITY	12	2	9.84e-06	0.005397	DUOX2:DUOX1
dta	GO_mf	GO_OXIDOREDUCTASE_ACTIVITY_ACTING_ON_NAD_P_H_OXYGEN_AS_ACCEPTOR	17	2	2.03e-05	0.008332	DUOX2:DUOX1
dta	GO_mf	GO_COFACTOR_BINDING	493	4	3.52e-05	0.011586	SORD:DUOX2:DUOX1:SQRDL
dta	GO_mf	GO_COENZYME_BINDING	284	3	0.000182	0.049816	SORD:DUOX1:SQRDL
dta	Curated_gene_sets	BENPORATH_SUZ12_TARGETS	1031	7	5.51e-08	0.000303	DUOX2:DUOXA2:DUOXA1:DUOX1:GATM:SLC30A4:SQRDL
dta	Curated_gene_sets	BENPORATH_PRC2_TARGETS	648	5	3.79e-06	0.010423	DUOX2:DUOXA2:DUOXA1:DUOX1:SLC30A4
dta	Curated_gene_sets	REACTOME_THYROXINE_BIOSYNTHESIS	10	2	6.71e-06	0.012312	DUOX2:DUOX1
dta	Curated_gene_sets	REACTOME_METABOLISM_OF_AMINO_ACIDS_AND_DERIVATIVES	367	4	1.11e-05	0.015247	DUOX2:DUOX1:GATM:SQRDL
dta	Curated_gene_sets	REACTOME_METABOLISM_OF_AMINE_DERIVED_HORMONES	18	2	2.28e-05	0.02507	DUOX2:DUOX1
dta	Curated_gene_sets	BENPORATH_EED_TARGETS	1045	5	3.81e-05	0.034955	DUOX2:DUOXA2:DUOXA1:DUOX1:SLC30A4
dta	Curated_gene_sets	BENPORATH_ES_WITH_H3K27ME3	1101	5	4.89e-05	0.038441	DUOX2:DUOXA2:DUOXA1:DUOX1:SLC30A4
dta	Reactome	REACTOME_THYROXINE_BIOSYNTHESIS	10	2	6.71e-06	0.008309	DUOX2:DUOX1
dta	Reactome	REACTOME_METABOLISM_OF_AMINO_ACIDS_AND_DERIVATIVES	367	4	1.11e-05	0.008309	DUOX2:DUOX1:GATM:SQRDL
dta	Reactome	REACTOME_METABOLISM_OF_AMINE_DERIVED_HORMONES	18	2	2.28e-05	0.011386	DUOX2:DUOX1
dta	Canonical_Pathways	REACTOME_THYROXINE_BIOSYNTHESIS	10	2	6.71e-06	0.01219	DUOX2:DUOX1
dta	Canonical_Pathways	REACTOME_METABOLISM_OF_AMINO_ACIDS_AND_DERIVATIVES	367	4	1.11e-05	0.01219	DUOX2:DUOX1:GATM:SQRDL
dta	Canonical_Pathways	REACTOME_METABOLISM_OF_AMINE_DERIVED_HORMONES	18	2	2.28e-05	0.016703	DUOX2:DUOX1
etnh	GWAScatalog	Retinal arteriolar caliber	6	2	1.48e-07	0.000268	MXRA7:MFSD11
etnh	Chemical_and_Genetic_pertubation	CREIGHTON_ENDOCRINE_THERAPY_RESISTANCE_3	715	4	1.75e-07	0.000577	ACOX1:ST6GALNAC1:MXRA7:MFSD11
etnh	Positional_gene_sets	chr17q25	263	4	3.15e-09	9.43e-07	ACOX1:ST6GALNAC1:MXRA7:MFSD11
etnh	Curated_gene_sets	CREIGHTON_ENDOCRINE_THERAPY_RESISTANCE_3	715	4	1.75e-07	0.000962	ACOX1:ST6GALNAC1:MXRA7:MFSD11
form	GWAScatalog	Tuberculosis	58	7	1.19e-15	2.17e-12	MTHFR:CLCN6:NPPA:KIAA2013:PLOD1:MFN2:MIIP
form	GWAScatalog	Plasma homocysteine levels	6	3	2.73e-09	2.48e-06	MTHFR:RNU5E-1:MFN2
form	GWAScatalog	Serum folate levels	15	3	6.2e-08	3.17e-05	MTHFR:RNU5E-1:KIAA2013
form	GWAScatalog	Atopic march	16	3	7.63e-08	3.17e-05	PAQR8:EFHC1:TRAM2
form	GWAScatalog	Diastolic blood pressure x alcohol consumption interaction (2df test)	78	4	8.73e-08	3.17e-05	C1orf167:CLCN6:KIAA2013:PLOD1
form	GWAScatalog	Diastolic blood pressure x alcohol consumption (light vs heavy) interaction (2df test)	36	3	9.66e-07	0.000292	MTHFR:CLCN6:KIAA2013
form	GWAScatalog	Diastolic blood pressure x smoking status (ever vs never) interaction (2df test)	88	3	1.46e-05	0.00354	MTHFR:CLCN6:NPPA
form	GWAScatalog	Systolic blood pressure x smoking status (ever vs never) interaction (2df test)	90	3	1.56e-05	0.00354	MTHFR:CLCN6:NPPA
form	GWAScatalog	Diastolic blood pressure x smoking status (current vs non-current) interaction (2df test)	101	3	2.21e-05	0.004447	MTHFR:CLCN6:NPPA
form	GWAScatalog	Systolic blood pressure x smoking status (current vs non-current) interaction (2df test)	106	3	2.55e-05	0.004625	MTHFR:CLCN6:NPPA
form	GWAScatalog	Moyamoya disease	16	2	3.36e-05	0.005536	MTHFR:PLOD1
form	GWAScatalog	Pulse pressure x alcohol consumption interaction (2df test)	46	2	0.000287	0.043348	C1orf167:CLCN6
form	Positional_gene_sets	chr1p36	545	10	6.48e-14	1.94e-11	C1orf167:MTHFR:CLCN6:NPPA:RNU5E-1:RNU5E-4P:KIAA2013:PLOD1:MFN2:MIIP
form	Positional_gene_sets	chr6p12	107	4	3.13e-07	4.67e-05	PAQR8:EFHC1:TRAM2:TRAM2-AS1
form	Positional_gene_sets	chr3q22	103	3	2.34e-05	0.002331	DZIP1L:A4GNT:DBR1
glc	GO_bp	GO_REGULATION_OF_RESPONSE_TO_DNA_DAMAGE_STIMULUS	206	6	1.37e-06	0.010044	EYA3:FOXM1:ZNF385A:WDR76:PPP4R2:DEK
glc	Chemical_and_Genetic_pertubation	NIKOLSKY_BREAST_CANCER_11Q12_Q14_AMPLICON	158	5	7.34e-06	0.02424	SPCS2P4:TMEM126B:TMEM126A:SYTL2:PICALM
glc	Positional_gene_sets	chr11q14	116	4	4.58e-05	0.0137	TMEM126B:TMEM126A:SYTL2:PICALM
glc	Positional_gene_sets	chr4q25	71	3	0.000242	0.036152	CFI:GAR1:RRH
glc	Positional_gene_sets	chr12q13	364	5	0.000379	0.037779	ESPL1:PFDN5:C12orf10:AAAS:ZNF385A
glc	Wikipathways	Nuclear Receptors	39	3	4.02e-05	0.021819	ROR1:ESR2:NR2C2
glc	Curated_gene_sets	NIKOLSKY_BREAST_CANCER_11Q12_Q14_AMPLICON	158	5	7.34e-06	0.040383	SPCS2P4:TMEM126B:TMEM126A:SYTL2:PICALM
glc	Oncogenic_signatures	PRC2_EZH2_UP.V1_DN	187	4	0.000289	0.030761	WDR76:SOGA1:SLC7A2:PTPRD
glc	Oncogenic_signatures	RAF_UP.V1_DN	193	4	0.000326	0.030761	SYTL2:PALLD:SLC7A2:PDGFRL
glc	microRNA_targets	GCAAAAA_MIR129	185	5	1.58e-05	0.003481	ZNF385A:ZNF609:NR2C2:KDM1B:MAN1A1
glya	Chemical_and_Genetic_pertubation	WAKABAYASHI_ADIPOGENESIS_PPARG_RXRA_BOUND_8D	824	6	6.82e-06	0.022529	AGBL5:OST4:EMILIN1:ABHD1:PREB:OXSR1
glya	Chemical_and_Genetic_pertubation	MARSON_BOUND_BY_FOXP3_STIMULATED	970	6	1.72e-05	0.02846	SLC35F6:CENPA:CGREF1:ABHD1:CAD:DLEC1
glya	Positional_gene_sets	chr2p23	128	17	7.7e-39	2.3e-36	SLC35F6:CENPA:DPYSL5:MAPRE3:TMEM214:AGBL5:AGBL5-IT1:OST4:EMILIN1:KHK:CGREF1:ABHD1:PREB:CAD:MPV17:SNX17:SLC4A1AP
glya	Positional_gene_sets	chr3p22	153	4	2.01e-06	0.0003	DLEC1:OXSR1:SLC22A14:XYLB
glya	Curated_gene_sets	WAKABAYASHI_ADIPOGENESIS_PPARG_RXRA_BOUND_8D	824	6	6.82e-06	0.037532	AGBL5:OST4:EMILIN1:ABHD1:PREB:OXSR1
glya	Curated_gene_sets	MARSON_BOUND_BY_FOXP3_STIMULATED	970	6	1.72e-05	0.047414	SLC35F6:CENPA:CGREF1:ABHD1:CAD:DLEC1
glya	microRNA_targets	TTCCGTT_MIR191	29	2	0.000139	0.030649	MAPRE3:OXSR1
gly	Chemical_and_Genetic_pertubation	BOHN_PRIMARY_IMMUNODEFICIENCY_SYNDROM_UP	46	2	1.7e-06	0.005614	CENPE:GLDC
gly	Curated_gene_sets	BOHN_PRIMARY_IMMUNODEFICIENCY_SYNDROM_UP	46	2	1.7e-06	0.009352	CENPE:GLDC
his	GWAScatalog	Ulcerative colitis	366	16	1.05e-26	1.91e-23	STAC2:FBXL20:MED1:CDK12:PPP1R1B:STARD3:TCAP:PNMT:PGAP3:ERBB2:MIEN1:IKZF3:ZPBP2:GSDMB:ORMDL3:GSDMA
his	GWAScatalog	Asthma or allergic disease (pleiotropy)	161	12	1.58e-22	1.34e-19	STARD3:TCAP:PNMT:PGAP3:ERBB2:MIR4728:MIEN1:IKZF3:ZPBP2:GSDMB:ORMDL3:GSDMA
his	GWAScatalog	Bronchial hyperresponsiveness in asthma	8	7	2.22e-22	1.34e-19	CDK12:PNMT:PGAP3:IKZF3:GSDMB:ORMDL3:GSDMA
his	GWAScatalog	Pancreatic ductal adenocarcinoma	22	6	3.98e-15	1.81e-12	STARD3:TCAP:PNMT:PGAP3:ERBB2:MED24
his	GWAScatalog	Asthma	315	8	2.62e-11	9.5e-09	PGAP3:ERBB2:MIEN1:IKZF3:ZPBP2:GSDMB:ORMDL3:GSDMA
his	GWAScatalog	Adult asthma	27	4	2.99e-09	9.04e-07	ERBB2:ZPBP2:GSDMB:ORMDL3
his	GWAScatalog	White blood cell count	206	6	4.85e-09	1.26e-06	GSDMB:ORMDL3:GSDMA:PSMD3:CSF3:MED24
his	GWAScatalog	Primary biliary cirrhosis	44	4	2.29e-08	5.2e-06	IKZF3:ZPBP2:GSDMB:ORMDL3
his	GWAScatalog	Rheumatoid arthritis	208	5	2.78e-07	5.61e-05	MED1:IKZF3:GSDMB:ORMDL3:CSF3
his	GWAScatalog	Primary biliary cholangitis	98	4	5.95e-07	0.000108	IKZF3:ZPBP2:GSDMB:ORMDL3
his	GWAScatalog	Mitochondrial DNA copy number	31	3	1.27e-06	0.000209	PSMD3:CSF3:MED24
his	GWAScatalog	Systemic lupus erythematosus	330	5	2.69e-06	0.000407	MED1:ERBB2:MIEN1:IKZF3:GSDMB
his	GWAScatalog	Asthma (age of onset)	48	3	4.84e-06	0.000676	ZPBP2:GSDMB:ORMDL3
his	GWAScatalog	Neutrophil count	169	4	5.23e-06	0.000678	PSMD3:CSF3:MED24:SLC12A7
his	GWAScatalog	Systemic sclerosis	55	3	7.33e-06	0.000886	GSDMB:ORMDL3:GSDMA
his	GWAScatalog	Rheumatoid arthritis (ACPA-positive)	72	3	1.65e-05	0.001875	IKZF3:GSDMB:ORMDL3
his	GWAScatalog	Asthma (childhood onset)	255	4	2.64e-05	0.002817	ZPBP2:GSDMB:ORMDL3:GSDMA
his	GWAScatalog	Type 1 diabetes	89	3	3.12e-05	0.003149	IKZF3:GSDMB:ORMDL3
his	GWAScatalog	Menopause (age at onset)	93	3	3.56e-05	0.003402	CDK12:STARD3:PGAP3
his	GWAScatalog	Hematological parameters	14	2	4.1e-05	0.003725	ORMDL3:GSDMA
his	GWAScatalog	Crohn's disease	600	5	4.79e-05	0.004143	IKZF3:ZPBP2:GSDMB:ORMDL3:GSDMA
his	GWAScatalog	Inflammatory bowel disease	640	5	6.51e-05	0.005367	IKZF3:ZPBP2:GSDMB:ORMDL3:GSDMA
his	GWAScatalog	Bipolar disorder	653	5	7.15e-05	0.005588	ERBB2:GSDMA:PSMD3:CSF3:MED24
his	GWAScatalog	White blood cell types	19	2	7.7e-05	0.005588	PSMD3:CSF3
his	GWAScatalog	Fractional exhaled nitric oxide (childhood)	19	2	7.7e-05	0.005588	ZPBP2:GSDMB
his	GWAScatalog	Urinary metabolites	20	2	8.55e-05	0.005968	PNMT:SLC6A19
his	GWAScatalog	Asthma and hay fever	22	2	0.000104	0.006981	IKZF3:GSDMA
his	GWAScatalog	Triglyceride levels	144	3	0.000131	0.008474	CDK12:STARD3:PGAP3
his	GWAScatalog	Self-reported allergy	34	2	0.000251	0.015705	IKZF3:GSDMB
his	GWAScatalog	Lung function (FVC)	182	3	0.000261	0.015765	FBXL20:MED1:CDK12
his	GWAScatalog	Selective IgA deficiency	39	2	0.000331	0.019366	IKZF3:ORMDL3
his	GWAScatalog	Polycystic ovary syndrome	41	2	0.000366	0.020743	ERBB2:IKZF3
his	GWAScatalog	Estimated glomerular filtration rate	527	4	0.00043	0.023648	MED1:CDK12:PPP1R1B:MED24
his	GWAScatalog	Creatine kinase levels	50	2	0.000544	0.029055	PSMD3:CSF3
his	GWAScatalog	Atrial fibrillation	240	3	0.000584	0.030308	ZPBP2:GSDMB:ORMDL3
his	GWAScatalog	Subcutaneous adipose tissue	62	2	0.000836	0.042147	ZPBP2:GSDMB
his	Chemical_and_Genetic_pertubation	NIKOLSKY_BREAST_CANCER_17Q11_Q21_AMPLICON	132	19	1.03e-42	3.39e-39	STAC2:FBXL20:MED1:CDK12:PPP1R1B:STARD3:TCAP:PNMT:PGAP3:ERBB2:MIEN1:IKZF3:ZPBP2:GSDMB:ORMDL3:GSDMA:PSMD3:CSF3:MED24
his	Chemical_and_Genetic_pertubation	FARMER_BREAST_CANCER_CLUSTER_8	6	5	5.91e-16	9.77e-13	MED1:PNMT:PGAP3:ERBB2:GSDMB
his	Chemical_and_Genetic_pertubation	SMID_BREAST_CANCER_ERBB2_UP	148	8	6.01e-14	6.61e-11	MED1:TCAP:PNMT:PGAP3:ERBB2:GSDMB:PSMD3:MED24
his	Chemical_and_Genetic_pertubation	LU_EZH2_TARGETS_UP	281	4	3.85e-05	0.031802	PPP1R1B:PGAP3:MIEN1:GSDMA
his	Positional_gene_sets	chr17q12	125	13	2.03e-26	6.07e-24	STAC2:FBXL20:MED1:CDK12:RNU6-233P:PPP1R1B:STARD3:TCAP:PNMT:PGAP3:ERBB2:MIR4728:MIEN1
his	Positional_gene_sets	chr17q21	399	8	1.71e-10	2.55e-08	IKZF3:ZPBP2:GSDMB:ORMDL3:GSDMA:PSMD3:CSF3:MED24
his	Curated_gene_sets	NIKOLSKY_BREAST_CANCER_17Q11_Q21_AMPLICON	132	19	1.03e-42	5.65e-39	STAC2:FBXL20:MED1:CDK12:PPP1R1B:STARD3:TCAP:PNMT:PGAP3:ERBB2:MIEN1:IKZF3:ZPBP2:GSDMB:ORMDL3:GSDMA:PSMD3:CSF3:MED24
his	Curated_gene_sets	FARMER_BREAST_CANCER_CLUSTER_8	6	5	5.91e-16	1.63e-12	MED1:PNMT:PGAP3:ERBB2:GSDMB
his	Curated_gene_sets	SMID_BREAST_CANCER_ERBB2_UP	148	8	6.01e-14	1.1e-10	MED1:TCAP:PNMT:PGAP3:ERBB2:GSDMB:PSMD3:MED24
hyp	GWAScatalog	L-arginine levels	7	2	7.24e-07	0.001314	CYP4V2:KLKB1
hyp	GWAScatalog	Cardiac troponin-I levels	19	2	5.89e-06	0.005344	CYP4V2:KLKB1
hyp	GWAScatalog	Loneliness (linear analysis)	24	2	9.5e-06	0.005748	SLC25A51:SHB
hyp	GWAScatalog	Type 2 diabetes (age of onset)	47	2	3.71e-05	0.016847	SLC25A51:SHB
hyp	Immunologic_signatures	GSE5589_UNSTIM_VS_45MIN_LPS_STIM_MACROPHAGE_UP	196	3	6.01e-06	0.015088	FAM149A:KLKB1:SHB
hyp	Immunologic_signatures	GSE36078_UNTREATED_VS_AD5_INF_MOUSE_LUNG_DC_UP	198	3	6.19e-06	0.015088	DNA2:TET1:FAM149A
hyp	Positional_gene_sets	chr4q35	91	3	5.96e-07	0.000178	FAM149A:CYP4V2:KLKB1
hyp	Positional_gene_sets	chr10q21	95	2	0.000153	0.022822	DNA2:TET1
hyp	Positional_gene_sets	chr9p13	148	2	0.00037	0.036881	SLC25A51:SHB
leu	TF_targets	AGCYRWTTC_UNKNOWN	120	2	1.17e-05	0.006916	KIRREL3:PPARG
leu	TF_targets	TCF11MAFG_01	204	2	3.4e-05	0.006916	KIRREL3:PPARG
leu	TF_targets	HFH4_01	204	2	3.4e-05	0.006916	KIRREL3:PPARG
omna	GWAScatalog	Body mass index	1358	5	1.74e-06	0.003164	TMEM163:ACMSD:CCNT2:UBXN4:MCM6
omna	GWAScatalog	Parkinson's disease	166	3	3.65e-06	0.003259	TMEM163:ACMSD:CCNT2
omna	GWAScatalog	Diisocyanate-induced asthma	189	3	5.39e-06	0.003259	TMEM163:ACMSD:CCNT2
omna	Positional_gene_sets	chr2q21	114	7	3.29e-18	9.85e-16	TMEM163:CCNT2-AS1:ACMSD:MIR5590:CCNT2:UBXN4:MCM6
pohhip	GWAScatalog	Alzheimer's disease or HDL levels (pleiotropy)	59	3	9.15e-08	0.000166	ZYX:EPHA1:EPHA1-AS1
pohhip	Positional_gene_sets	chr7q35	57	2	3.92e-05	0.011709	EPHA1:EPHA1-AS1
prgly	GWAScatalog	Plasma renin activity levels	7	2	5.17e-07	0.000939	SNN:TXNDC11
probet	Positional_gene_sets	chr10q22	173	2	2.44e-05	0.007307	MCU:OIT3
quina	Positional_gene_sets	chr1p31	187	2	2.86e-05	0.008542	MIR3671:MIR101-1
thre	GWAScatalog	Ulcerative colitis	366	14	1.01e-25	1.82e-22	STAC2:FBXL20:MED1:CDK12:PPP1R1B:STARD3:TCAP:PNMT:PGAP3:ERBB2:ZPBP2:GSDMB:ORMDL3:GSDMA
thre	GWAScatalog	Bronchial hyperresponsiveness in asthma	8	6	1.38e-19	1.25e-16	CDK12:PNMT:PGAP3:GSDMB:ORMDL3:GSDMA
thre	GWAScatalog	Asthma or allergic disease (pleiotropy)	161	9	1.78e-17	1.08e-14	STARD3:TCAP:PNMT:PGAP3:ERBB2:ZPBP2:GSDMB:ORMDL3:GSDMA
thre	GWAScatalog	Pancreatic ductal adenocarcinoma	22	6	3.67e-16	1.66e-13	STARD3:TCAP:PNMT:PGAP3:ERBB2:MED24
thre	GWAScatalog	Adult asthma	27	4	6.72e-10	2.44e-07	ERBB2:ZPBP2:GSDMB:ORMDL3
thre	GWAScatalog	Asthma	315	6	5.87e-09	1.78e-06	PGAP3:ERBB2:ZPBP2:GSDMB:ORMDL3:GSDMA
thre	GWAScatalog	White blood cell count	206	5	3.99e-08	1.03e-05	GSDMB:ORMDL3:GSDMA:CSF3:MED24
thre	GWAScatalog	Primary biliary cirrhosis	44	3	1.26e-06	0.000285	ZPBP2:GSDMB:ORMDL3
thre	GWAScatalog	Asthma (age of onset)	48	3	1.64e-06	0.00033	ZPBP2:GSDMB:ORMDL3
thre	GWAScatalog	Systemic sclerosis	55	3	2.48e-06	0.00045	GSDMB:ORMDL3:GSDMA
thre	GWAScatalog	Rheumatoid arthritis	208	4	2.75e-06	0.000453	MED1:GSDMB:ORMDL3:CSF3
thre	GWAScatalog	Asthma (childhood onset)	255	4	6.15e-06	0.00093	ZPBP2:GSDMB:ORMDL3:GSDMA
thre	GWAScatalog	Menopause (age at onset)	93	3	1.21e-05	0.001693	CDK12:STARD3:PGAP3
thre	GWAScatalog	Primary biliary cholangitis	98	3	1.42e-05	0.00184	ZPBP2:GSDMB:ORMDL3
thre	GWAScatalog	Hematological parameters	14	2	2.03e-05	0.002451	ORMDL3:GSDMA
thre	GWAScatalog	Fractional exhaled nitric oxide (childhood)	19	2	3.8e-05	0.004312	ZPBP2:GSDMB
thre	GWAScatalog	Triglyceride levels	144	3	4.49e-05	0.004789	CDK12:STARD3:PGAP3
thre	GWAScatalog	Lung function (FVC)	182	3	8.99e-05	0.009068	FBXL20:MED1:CDK12
thre	GWAScatalog	Mitochondrial DNA copy number	31	2	0.000103	0.009503	CSF3:MED24
thre	GWAScatalog	Estimated glomerular filtration rate	527	4	0.000105	0.009503	MED1:CDK12:PPP1R1B:MED24
thre	GWAScatalog	Crohn's disease	600	4	0.000172	0.014898	ZPBP2:GSDMB:ORMDL3:GSDMA
thre	GWAScatalog	Atrial fibrillation	240	3	0.000203	0.016786	ZPBP2:GSDMB:ORMDL3
thre	GWAScatalog	Inflammatory bowel disease	640	4	0.000221	0.01741	ZPBP2:GSDMB:ORMDL3:GSDMA
thre	GWAScatalog	Bipolar disorder	653	4	0.000238	0.018015	ERBB2:GSDMA:CSF3:MED24
thre	GWAScatalog	Subcutaneous adipose tissue	62	2	0.000415	0.030147	ZPBP2:GSDMB
thre	GWAScatalog	Systemic lupus erythematosus	330	3	0.000517	0.036059	MED1:ERBB2:GSDMB
thre	GWAScatalog	Rheumatoid arthritis (ACPA-positive)	72	2	0.00056	0.037622	GSDMB:ORMDL3
thre	GWAScatalog	Glomerular filtration rate (creatinine)	82	2	0.000725	0.047002	FBXL20:CDK12
thre	Chemical_and_Genetic_pertubation	NIKOLSKY_BREAST_CANCER_17Q11_Q21_AMPLICON	132	16	1.16e-38	3.83e-35	STAC2:FBXL20:MED1:CDK12:PPP1R1B:STARD3:TCAP:PNMT:PGAP3:ERBB2:ZPBP2:GSDMB:ORMDL3:GSDMA:CSF3:MED24
thre	Chemical_and_Genetic_pertubation	FARMER_BREAST_CANCER_CLUSTER_8	6	5	8.61e-17	1.42e-13	MED1:PNMT:PGAP3:ERBB2:GSDMB
thre	Chemical_and_Genetic_pertubation	SMID_BREAST_CANCER_ERBB2_UP	148	7	4.02e-13	4.42e-10	MED1:TCAP:PNMT:PGAP3:ERBB2:GSDMB:MED24
thre	Chemical_and_Genetic_pertubation	SMID_BREAST_CANCER_BASAL_DN	691	5	1.52e-05	0.012585	TCAP:PNMT:PGAP3:ERBB2:MED24
thre	Positional_gene_sets	chr17q12	125	11	9.65e-24	2.89e-21	STAC2:FBXL20:MED1:CDK12:RNU6-233P:PPP1R1B:STARD3:TCAP:PNMT:PGAP3:ERBB2
thre	Positional_gene_sets	chr17q21	399	6	2.4e-08	3.58e-06	ZPBP2:GSDMB:ORMDL3:GSDMA:CSF3:MED24
thre	GO_mf	GO_VITAMIN_D_RECEPTOR_BINDING	15	2	2.34e-05	0.038443	MED1:MED24
thre	GO_mf	GO_THYROID_HORMONE_RECEPTOR_BINDING	28	2	8.38e-05	0.04596	MED1:MED24
thre	GO_mf	GO_PHOSPHATIDYLINOSITOL_4_PHOSPHATE_BINDING	28	2	8.38e-05	0.04596	GSDMB:GSDMA
thre	Curated_gene_sets	NIKOLSKY_BREAST_CANCER_17Q11_Q21_AMPLICON	132	16	1.16e-38	6.38e-35	STAC2:FBXL20:MED1:CDK12:PPP1R1B:STARD3:TCAP:PNMT:PGAP3:ERBB2:ZPBP2:GSDMB:ORMDL3:GSDMA:CSF3:MED24
thre	Curated_gene_sets	FARMER_BREAST_CANCER_CLUSTER_8	6	5	8.61e-17	2.37e-13	MED1:PNMT:PGAP3:ERBB2:GSDMB
thre	Curated_gene_sets	SMID_BREAST_CANCER_ERBB2_UP	148	7	4.02e-13	7.36e-10	MED1:TCAP:PNMT:PGAP3:ERBB2:GSDMB:MED24
thre	Curated_gene_sets	SMID_BREAST_CANCER_BASAL_DN	691	5	1.52e-05	0.020966	TCAP:PNMT:PGAP3:ERBB2:MED24
trp	GWAScatalog	Ulcerative colitis	366	16	1.09e-27	1.98e-24	STAC2:FBXL20:MED1:CDK12:PPP1R1B:STARD3:TCAP:PNMT:PGAP3:ERBB2:MIEN1:IKZF3:ZPBP2:GSDMB:ORMDL3:GSDMA
trp	GWAScatalog	Asthma or allergic disease (pleiotropy)	161	12	3.81e-23	3.46e-20	STARD3:TCAP:PNMT:PGAP3:ERBB2:MIR4728:MIEN1:IKZF3:ZPBP2:GSDMB:ORMDL3:GSDMA
trp	GWAScatalog	Bronchial hyperresponsiveness in asthma	8	7	1.09e-22	6.61e-20	CDK12:PNMT:PGAP3:IKZF3:GSDMB:ORMDL3:GSDMA
trp	GWAScatalog	Pancreatic ductal adenocarcinoma	22	6	2.21e-15	1e-12	STARD3:TCAP:PNMT:PGAP3:ERBB2:MED24
trp	GWAScatalog	Asthma	315	8	1.16e-11	4.2e-09	PGAP3:ERBB2:MIEN1:IKZF3:ZPBP2:GSDMB:ORMDL3:GSDMA
trp	GWAScatalog	Adult asthma	27	4	2.06e-09	6.23e-07	ERBB2:ZPBP2:GSDMB:ORMDL3
trp	GWAScatalog	White blood cell count	206	6	2.71e-09	7.04e-07	GSDMB:ORMDL3:GSDMA:PSMD3:CSF3:MED24
trp	GWAScatalog	Primary biliary cirrhosis	44	4	1.58e-08	3.59e-06	IKZF3:ZPBP2:GSDMB:ORMDL3
trp	GWAScatalog	Rheumatoid arthritis	208	5	1.74e-07	3.51e-05	MED1:IKZF3:GSDMB:ORMDL3:CSF3
trp	GWAScatalog	Primary biliary cholangitis	98	4	4.12e-07	7.47e-05	IKZF3:ZPBP2:GSDMB:ORMDL3
trp	GWAScatalog	Mitochondrial DNA copy number	31	3	9.67e-07	0.000159	PSMD3:CSF3:MED24
trp	GWAScatalog	Systemic lupus erythematosus	330	5	1.69e-06	0.000256	MED1:ERBB2:MIEN1:IKZF3:GSDMB
trp	GWAScatalog	Asthma (age of onset)	48	3	3.69e-06	0.000516	ZPBP2:GSDMB:ORMDL3
trp	GWAScatalog	Systemic sclerosis	55	3	5.59e-06	0.000724	GSDMB:ORMDL3:GSDMA
trp	GWAScatalog	Rheumatoid arthritis (ACPA-positive)	72	3	1.26e-05	0.001526	IKZF3:GSDMB:ORMDL3
trp	GWAScatalog	Asthma (childhood onset)	255	4	1.84e-05	0.002084	ZPBP2:GSDMB:ORMDL3:GSDMA
trp	GWAScatalog	Type 1 diabetes	89	3	2.38e-05	0.002546	IKZF3:GSDMB:ORMDL3
trp	GWAScatalog	Menopause (age at onset)	93	3	2.72e-05	0.002743	CDK12:STARD3:PGAP3
trp	GWAScatalog	Crohn's disease	600	5	3.06e-05	0.002919	IKZF3:ZPBP2:GSDMB:ORMDL3:GSDMA
trp	GWAScatalog	Hematological parameters	14	2	3.44e-05	0.003119	ORMDL3:GSDMA
trp	GWAScatalog	Inflammatory bowel disease	640	5	4.15e-05	0.003591	IKZF3:ZPBP2:GSDMB:ORMDL3:GSDMA
trp	GWAScatalog	Bipolar disorder	653	5	4.57e-05	0.003771	ERBB2:GSDMA:PSMD3:CSF3:MED24
trp	GWAScatalog	Fractional exhaled nitric oxide (childhood)	19	2	6.45e-05	0.004875	ZPBP2:GSDMB
trp	GWAScatalog	White blood cell types	19	2	6.45e-05	0.004875	PSMD3:CSF3
trp	GWAScatalog	Asthma and hay fever	22	2	8.7e-05	0.006315	IKZF3:GSDMA
trp	GWAScatalog	Triglyceride levels	144	3	0.0001	0.006985	CDK12:STARD3:PGAP3
trp	GWAScatalog	Neutrophil count	169	3	0.000161	0.010797	PSMD3:CSF3:MED24
trp	GWAScatalog	Lung function (FVC)	182	3	0.0002	0.012951	FBXL20:MED1:CDK12
trp	GWAScatalog	Self-reported allergy	34	2	0.00021	0.013161	IKZF3:GSDMB
trp	GWAScatalog	Selective IgA deficiency	39	2	0.000277	0.016772	IKZF3:ORMDL3
trp	GWAScatalog	Estimated glomerular filtration rate	527	4	0.000303	0.017387	MED1:CDK12:PPP1R1B:MED24
trp	GWAScatalog	Polycystic ovary syndrome	41	2	0.000307	0.017387	ERBB2:IKZF3
trp	GWAScatalog	Atrial fibrillation	240	3	0.000449	0.024363	ZPBP2:GSDMB:ORMDL3
trp	GWAScatalog	Creatine kinase levels	50	2	0.000456	0.024363	PSMD3:CSF3
trp	GWAScatalog	Subcutaneous adipose tissue	62	2	0.000701	0.036366	ZPBP2:GSDMB
trp	Chemical_and_Genetic_pertubation	NIKOLSKY_BREAST_CANCER_17Q11_Q21_AMPLICON	132	20	1.83e-47	6.03e-44	CACNB1:STAC2:FBXL20:MED1:CDK12:PPP1R1B:STARD3:TCAP:PNMT:PGAP3:ERBB2:MIEN1:IKZF3:ZPBP2:GSDMB:ORMDL3:GSDMA:PSMD3:CSF3:MED24
trp	Chemical_and_Genetic_pertubation	FARMER_BREAST_CANCER_CLUSTER_8	6	5	3.66e-16	6.05e-13	MED1:PNMT:PGAP3:ERBB2:GSDMB
trp	Chemical_and_Genetic_pertubation	SMID_BREAST_CANCER_ERBB2_UP	148	8	2.63e-14	2.89e-11	MED1:TCAP:PNMT:PGAP3:ERBB2:GSDMB:PSMD3:MED24
trp	Chemical_and_Genetic_pertubation	LU_EZH2_TARGETS_UP	281	4	2.69e-05	0.022172	PPP1R1B:PGAP3:MIEN1:GSDMA
trp	Chemical_and_Genetic_pertubation	SMID_BREAST_CANCER_BASAL_DN	691	5	5.98e-05	0.03947	TCAP:PNMT:PGAP3:ERBB2:MED24
trp	Positional_gene_sets	chr17q12	125	14	8.43e-30	2.52e-27	CACNB1:STAC2:FBXL20:MED1:CDK12:RNU6-233P:PPP1R1B:STARD3:TCAP:PNMT:PGAP3:ERBB2:MIR4728:MIEN1
trp	Positional_gene_sets	chr17q21	399	8	7.58e-11	1.13e-08	IKZF3:ZPBP2:GSDMB:ORMDL3:GSDMA:PSMD3:CSF3:MED24
trp	Curated_gene_sets	NIKOLSKY_BREAST_CANCER_17Q11_Q21_AMPLICON	132	20	1.83e-47	1e-43	CACNB1:STAC2:FBXL20:MED1:CDK12:PPP1R1B:STARD3:TCAP:PNMT:PGAP3:ERBB2:MIEN1:IKZF3:ZPBP2:GSDMB:ORMDL3:GSDMA:PSMD3:CSF3:MED24
trp	Curated_gene_sets	FARMER_BREAST_CANCER_CLUSTER_8	6	5	3.66e-16	1.01e-12	MED1:PNMT:PGAP3:ERBB2:GSDMB
trp	Curated_gene_sets	SMID_BREAST_CANCER_ERBB2_UP	148	8	2.63e-14	4.82e-11	MED1:TCAP:PNMT:PGAP3:ERBB2:GSDMB:PSMD3:MED24
trp	Curated_gene_sets	LU_EZH2_TARGETS_UP	281	4	2.69e-05	0.036938	PPP1R1B:PGAP3:MIEN1:GSDMA
trp	TF_targets	NF1_Q6_01	275	4	2.47e-05	0.015059	CACNB1:FBXL20:STARD3:ORMDL3
trp	TF_targets	CTTTGA_LEF1_Q2	1235	6	8.9e-05	0.02567	STAC2:PPP1R1B:IKZF3:ZPBP2:ORMDL3:GSDMA
trp	TF_targets	AACTTT_UNKNOWN	1926	7	0.000126	0.02567	CACNB1:STAC2:CDK12:PPP1R1B:ERBB2:IKZF3:CSF3
trp	TF_targets	RREB1_01	210	3	0.000304	0.046377	FBXL20:CDK12:PPP1R1B
tyr	GWAScatalog	Ulcerative colitis	366	19	1.13e-28	2.05e-25	STAC2:FBXL20:MED1:CDK12:PPP1R1B:STARD3:TCAP:PNMT:PGAP3:ERBB2:MIEN1:IKZF3:ZPBP2:GSDMB:ORMDL3:GSDMA:KIAA1919:REV3L:TRAF3IP2
tyr	GWAScatalog	Asthma or allergic disease (pleiotropy)	161	13	5.52e-22	5.01e-19	EVI5:STARD3:TCAP:PNMT:PGAP3:ERBB2:MIR4728:MIEN1:IKZF3:ZPBP2:GSDMB:ORMDL3:GSDMA
tyr	GWAScatalog	Bronchial hyperresponsiveness in asthma	8	7	5.34e-21	3.23e-18	CDK12:PNMT:PGAP3:IKZF3:GSDMB:ORMDL3:GSDMA
tyr	GWAScatalog	Pancreatic ductal adenocarcinoma	22	6	5.73e-14	2.6e-11	STARD3:TCAP:PNMT:PGAP3:ERBB2:MED24
tyr	GWAScatalog	Asthma	315	8	9.8e-10	3.56e-07	PGAP3:ERBB2:MIEN1:IKZF3:ZPBP2:GSDMB:ORMDL3:GSDMA
tyr	GWAScatalog	Inflammatory bowel disease	640	9	1.34e-08	4.07e-06	KIAA1107:IKZF3:ZPBP2:GSDMB:ORMDL3:GSDMA:KIAA1919:REV3L:TRAF3IP2
tyr	GWAScatalog	Adult asthma	27	4	1.65e-08	4.27e-06	ERBB2:ZPBP2:GSDMB:ORMDL3
tyr	GWAScatalog	Systemic lupus erythematosus	330	7	4.19e-08	9.5e-06	KIAA1107:EVI5:MED1:ERBB2:MIEN1:IKZF3:GSDMB
tyr	GWAScatalog	White blood cell count	206	6	6.61e-08	1.33e-05	GSDMB:ORMDL3:GSDMA:PSMD3:CSF3:MED24
tyr	GWAScatalog	Primary biliary cirrhosis	44	4	1.26e-07	2.28e-05	IKZF3:ZPBP2:GSDMB:ORMDL3
tyr	GWAScatalog	Rheumatoid arthritis	208	5	2.33e-06	0.000384	MED1:IKZF3:GSDMB:ORMDL3:CSF3
tyr	GWAScatalog	Menopause (age at onset)	93	4	2.61e-06	0.000395	CDK12:STARD3:PGAP3:REV3L
tyr	GWAScatalog	Primary biliary cholangitis	98	4	3.22e-06	0.000449	IKZF3:ZPBP2:GSDMB:ORMDL3
tyr	GWAScatalog	Mitochondrial DNA copy number	31	3	4.44e-06	0.000576	PSMD3:CSF3:MED24
tyr	GWAScatalog	Asthma (age of onset)	48	3	1.69e-05	0.002044	ZPBP2:GSDMB:ORMDL3
tyr	GWAScatalog	Systemic sclerosis	55	3	2.55e-05	0.002892	GSDMB:ORMDL3:GSDMA
tyr	GWAScatalog	Crohn's disease	600	6	3.17e-05	0.00338	KIAA1107:IKZF3:ZPBP2:GSDMB:ORMDL3:GSDMA
tyr	GWAScatalog	Rheumatoid arthritis (ACPA-positive)	72	3	5.73e-05	0.005775	IKZF3:GSDMB:ORMDL3
tyr	GWAScatalog	Hematological parameters	14	2	9.34e-05	0.008528	ORMDL3:GSDMA
tyr	GWAScatalog	Inflammatory skin disease	85	3	9.4e-05	0.008528	KIAA1919:REV3L:TRAF3IP2
tyr	GWAScatalog	Type 1 diabetes	89	3	0.000108	0.009312	IKZF3:GSDMB:ORMDL3
tyr	GWAScatalog	Asthma (childhood onset)	255	4	0.000137	0.011262	ZPBP2:GSDMB:ORMDL3:GSDMA
tyr	GWAScatalog	White blood cell types	19	2	0.000175	0.013236	PSMD3:CSF3
tyr	GWAScatalog	Fractional exhaled nitric oxide (childhood)	19	2	0.000175	0.013236	ZPBP2:GSDMB
tyr	GWAScatalog	Estimated glomerular filtration rate	527	5	0.000197	0.014196	RP11-345M22.1:MED1:CDK12:PPP1R1B:MED24
tyr	GWAScatalog	Allergic disease (asthma, hay fever or eczema)	283	4	0.000203	0.014196	EVI5:FAM69A:GSDMB:PSMD3
tyr	GWAScatalog	Asthma and hay fever	22	2	0.000236	0.015862	IKZF3:GSDMA
tyr	GWAScatalog	Triglyceride levels	144	3	0.000445	0.028828	CDK12:STARD3:PGAP3
tyr	GWAScatalog	Bipolar disorder	653	5	0.000527	0.032997	ERBB2:GSDMA:PSMD3:CSF3:MED24
tyr	GWAScatalog	Self-reported allergy	34	2	0.000569	0.034401	IKZF3:GSDMB
tyr	GWAScatalog	Neutrophil count	169	3	0.000709	0.041482	PSMD3:CSF3:MED24
tyr	GWAScatalog	Selective IgA deficiency	39	2	0.000749	0.042462	IKZF3:ORMDL3
tyr	GWAScatalog	Polycystic ovary syndrome	41	2	0.000827	0.045506	ERBB2:IKZF3
tyr	GWAScatalog	Lung function (FVC)	182	3	0.000878	0.046867	FBXL20:MED1:CDK12
tyr	Chemical_and_Genetic_pertubation	NIKOLSKY_BREAST_CANCER_17Q11_Q21_AMPLICON	132	21	1.36e-42	4.49e-39	CACNB1:RPL19:STAC2:FBXL20:MED1:CDK12:PPP1R1B:STARD3:TCAP:PNMT:PGAP3:ERBB2:MIEN1:IKZF3:ZPBP2:GSDMB:ORMDL3:GSDMA:PSMD3:CSF3:MED24
tyr	Chemical_and_Genetic_pertubation	FARMER_BREAST_CANCER_CLUSTER_8	6	5	5.24e-15	8.66e-12	MED1:PNMT:PGAP3:ERBB2:GSDMB
tyr	Chemical_and_Genetic_pertubation	SMID_BREAST_CANCER_ERBB2_UP	148	8	2.37e-12	2.61e-09	MED1:TCAP:PNMT:PGAP3:ERBB2:GSDMB:PSMD3:MED24
tyr	Chemical_and_Genetic_pertubation	MIDORIKAWA_AMPLIFIED_IN_LIVER_CANCER	55	3	2.55e-05	0.021048	CACNB1:RPL19:FBXL20
tyr	Chemical_and_Genetic_pertubation	SMID_BREAST_CANCER_BASAL_DN	691	6	6.93e-05	0.045753	AGL:TCAP:PNMT:PGAP3:ERBB2:MED24
tyr	Positional_gene_sets	chr17q12	125	15	4.49e-28	1.34e-25	CACNB1:RPL19:STAC2:FBXL20:MED1:CDK12:RNU6-233P:PPP1R1B:STARD3:TCAP:PNMT:PGAP3:ERBB2:MIR4728:MIEN1
tyr	Positional_gene_sets	chr17q21	399	8	6.23e-09	9.32e-07	IKZF3:ZPBP2:GSDMB:ORMDL3:GSDMA:PSMD3:CSF3:MED24
tyr	Positional_gene_sets	chr6q21	105	4	4.23e-06	0.000395	KIAA1919:REV3L:TRAF3IP2-AS1:TRAF3IP2:C6orf3
tyr	Positional_gene_sets	chr1p22	111	4	5.28e-06	0.000395	EPHX4:RPAP2:EVI5:FAM69A
tyr	Curated_gene_sets	NIKOLSKY_BREAST_CANCER_17Q11_Q21_AMPLICON	132	21	1.36e-42	7.47e-39	CACNB1:RPL19:STAC2:FBXL20:MED1:CDK12:PPP1R1B:STARD3:TCAP:PNMT:PGAP3:ERBB2:MIEN1:IKZF3:ZPBP2:GSDMB:ORMDL3:GSDMA:PSMD3:CSF3:MED24
tyr	Curated_gene_sets	FARMER_BREAST_CANCER_CLUSTER_8	6	5	5.24e-15	1.44e-11	MED1:PNMT:PGAP3:ERBB2:GSDMB
tyr	Curated_gene_sets	SMID_BREAST_CANCER_ERBB2_UP	148	8	2.37e-12	4.34e-09	MED1:TCAP:PNMT:PGAP3:ERBB2:GSDMB:PSMD3:MED24
tyr	Curated_gene_sets	MIDORIKAWA_AMPLIFIED_IN_LIVER_CANCER	55	3	2.55e-05	0.035066	CACNB1:RPL19:FBXL20
val	GWAScatalog	Ulcerative colitis	366	13	1.38e-19	2.51e-16	STAC2:FBXL20:MED1:CDK12:PPP1R1B:STARD3:TCAP:PNMT:PGAP3:ERBB2:GSDMB:ORMDL3:GSDMA
val	GWAScatalog	Bronchial hyperresponsiveness in asthma	8	6	2.57e-18	2.33e-15	CDK12:PNMT:PGAP3:GSDMB:ORMDL3:GSDMA
val	GWAScatalog	Pancreatic ductal adenocarcinoma	22	6	6.8e-15	4.11e-12	STARD3:TCAP:PNMT:PGAP3:ERBB2:MED24
val	GWAScatalog	Asthma or allergic disease (pleiotropy)	161	8	2.51e-13	1.14e-10	STARD3:TCAP:PNMT:PGAP3:ERBB2:GSDMB:ORMDL3:GSDMA
val	GWAScatalog	White blood cell count	206	5	4.06e-07	0.000147	GSDMB:ORMDL3:GSDMA:CSF3:MED24
val	GWAScatalog	Adult asthma	27	3	1.06e-06	0.000321	ERBB2:GSDMB:ORMDL3
val	GWAScatalog	Estimated glomerular filtration rate	527	6	2.05e-06	0.000533	UBE2Q2:NRG4:MED1:CDK12:PPP1R1B:MED24
val	GWAScatalog	Asthma	315	5	3.27e-06	0.000742	PGAP3:ERBB2:GSDMB:ORMDL3:GSDMA
val	GWAScatalog	Urate levels in obese individuals	50	3	7.03e-06	0.001418	UBE2Q2:FBXO22:NRG4
val	GWAScatalog	Systemic sclerosis	55	3	9.39e-06	0.001704	GSDMB:ORMDL3:GSDMA
val	GWAScatalog	Rheumatoid arthritis	208	4	1.65e-05	0.00273	MED1:GSDMB:ORMDL3:CSF3
val	GWAScatalog	Glomerular filtration rate (creatinine)	82	3	3.13e-05	0.00473	UBE2Q2:FBXL20:CDK12
val	GWAScatalog	Menopause (age at onset)	93	3	4.56e-05	0.006264	CDK12:STARD3:PGAP3
val	GWAScatalog	Hematological parameters	14	2	4.83e-05	0.006264	ORMDL3:GSDMA
val	GWAScatalog	Glomerular filtration rate	106	3	6.73e-05	0.008146	UBE2Q2:MED1:CDK12
val	GWAScatalog	Creatinine levels	128	3	0.000118	0.013368	FBXO22:FBXL20:MED1
val	GWAScatalog	Triglyceride levels	144	3	0.000167	0.01782	CDK12:STARD3:PGAP3
val	GWAScatalog	Mitochondrial DNA copy number	31	2	0.000245	0.024701	CSF3:MED24
val	GWAScatalog	Lung function (FVC)	182	3	0.000332	0.031732	FBXL20:MED1:CDK12
val	GWAScatalog	Glomerular filtration rate in non diabetics (creatinine)	38	2	0.000369	0.033501	UBE2Q2:CDK12
val	GWAScatalog	Primary biliary cirrhosis	44	2	0.000495	0.042817	GSDMB:ORMDL3
val	GWAScatalog	Asthma (age of onset)	48	2	0.00059	0.048644	GSDMB:ORMDL3
val	Chemical_and_Genetic_pertubation	NIKOLSKY_BREAST_CANCER_17Q11_Q21_AMPLICON	132	15	1.52e-30	5.03e-27	STAC2:FBXL20:MED1:CDK12:PPP1R1B:STARD3:TCAP:PNMT:PGAP3:ERBB2:GSDMB:ORMDL3:GSDMA:CSF3:MED24
val	Chemical_and_Genetic_pertubation	FARMER_BREAST_CANCER_CLUSTER_8	6	5	9.15e-16	1.51e-12	MED1:PNMT:PGAP3:ERBB2:GSDMB
val	Chemical_and_Genetic_pertubation	SMID_BREAST_CANCER_ERBB2_UP	148	7	1.32e-11	1.45e-08	MED1:TCAP:PNMT:PGAP3:ERBB2:GSDMB:MED24
val	Chemical_and_Genetic_pertubation	NIKOLSKY_BREAST_CANCER_7P15_AMPLICON	11	2	2.92e-05	0.024139	HOXA10:HOXA11
val	Positional_gene_sets	chr17q12	125	11	5.86e-21	1.75e-18	STAC2:FBXL20:MED1:CDK12:RNU6-233P:PPP1R1B:STARD3:TCAP:PNMT:PGAP3:ERBB2
val	Positional_gene_sets	chr15q24	103	6	1.25e-10	1.87e-08	MAN2C1:SNUPN:MIR4313:UBE2Q2:FBXO22:NRG4
val	Positional_gene_sets	chr7p15	86	4	4.93e-07	4.92e-05	HOXA10-AS:HOXA10:HOXA11:HOXA11-AS
val	Positional_gene_sets	chr17q21	399	5	1.03e-05	0.000769	GSDMB:ORMDL3:GSDMA:CSF3:MED24
val	Curated_gene_sets	NIKOLSKY_BREAST_CANCER_17Q11_Q21_AMPLICON	132	15	1.52e-30	8.38e-27	STAC2:FBXL20:MED1:CDK12:PPP1R1B:STARD3:TCAP:PNMT:PGAP3:ERBB2:GSDMB:ORMDL3:GSDMA:CSF3:MED24
val	Curated_gene_sets	FARMER_BREAST_CANCER_CLUSTER_8	6	5	9.15e-16	2.52e-12	MED1:PNMT:PGAP3:ERBB2:GSDMB
val	Curated_gene_sets	SMID_BREAST_CANCER_ERBB2_UP	148	7	1.32e-11	2.41e-08	MED1:TCAP:PNMT:PGAP3:ERBB2:GSDMB:MED24
val	Curated_gene_sets	NIKOLSKY_BREAST_CANCER_7P15_AMPLICON	11	2	2.92e-05	0.038906	HOXA10:HOXA11
val	Curated_gene_sets	REACTOME_ERBB2_ACTIVATES_PTK6_SIGNALING	13	2	4.14e-05	0.038906	NRG4:ERBB2
val	Curated_gene_sets	PID_ERBB_NETWORK_PATHWAY	15	2	5.57e-05	0.038906	NRG4:ERBB2
val	Curated_gene_sets	REACTOME_ERBB2_REGULATES_CELL_MOTILITY	15	2	5.57e-05	0.038906	NRG4:ERBB2
val	Curated_gene_sets	REACTOME_GRB2_EVENTS_IN_ERBB2_SIGNALING	16	2	6.37e-05	0.038906	NRG4:ERBB2
val	Curated_gene_sets	REACTOME_PI3K_EVENTS_IN_ERBB2_SIGNALING	16	2	6.37e-05	0.038906	NRG4:ERBB2
val	Curated_gene_sets	YAO_HOXA10_TARGETS_VIA_PROGESTERONE_DN	19	2	9.06e-05	0.049828	HOXA10:HOXA11
val	Reactome	REACTOME_ERBB2_ACTIVATES_PTK6_SIGNALING	13	2	4.14e-05	0.023854	NRG4:ERBB2
val	Reactome	REACTOME_ERBB2_REGULATES_CELL_MOTILITY	15	2	5.57e-05	0.023854	NRG4:ERBB2
val	Reactome	REACTOME_GRB2_EVENTS_IN_ERBB2_SIGNALING	16	2	6.37e-05	0.023854	NRG4:ERBB2
val	Reactome	REACTOME_PI3K_EVENTS_IN_ERBB2_SIGNALING	16	2	6.37e-05	0.023854	NRG4:ERBB2
val	Reactome	REACTOME_SHC1_EVENTS_IN_ERBB2_SIGNALING	22	2	0.000122	0.036634	NRG4:ERBB2
val	Reactome	REACTOME_DOWNREGULATION_OF_ERBB2_SIGNALING	28	2	0.000199	0.049818	NRG4:ERBB2
val	Canonical_Pathways	REACTOME_ERBB2_ACTIVATES_PTK6_SIGNALING	13	2	4.14e-05	0.027994	NRG4:ERBB2
val	Canonical_Pathways	PID_ERBB_NETWORK_PATHWAY	15	2	5.57e-05	0.027994	NRG4:ERBB2
val	Canonical_Pathways	REACTOME_ERBB2_REGULATES_CELL_MOTILITY	15	2	5.57e-05	0.027994	NRG4:ERBB2
val	Canonical_Pathways	REACTOME_GRB2_EVENTS_IN_ERBB2_SIGNALING	16	2	6.37e-05	0.027994	NRG4:ERBB2
val	Canonical_Pathways	REACTOME_PI3K_EVENTS_IN_ERBB2_SIGNALING	16	2	6.37e-05	0.027994	NRG4:ERBB2
val	Canonical_Pathways	REACTOME_SHC1_EVENTS_IN_ERBB2_SIGNALING	22	2	0.000122	0.044784	NRG4:ERBB2
xan	GWAScatalog	Atopic march	16	3	3.16e-10	5.74e-07	PAQR8:EFHC1:TRAM2
xan	Positional_gene_sets	chr6p12	107	4	8.36e-11	2.5e-08	PAQR8:EFHC1:TRAM2:TRAM2-AS1
xyl	GO_bp	GO_LIPID_GLYCOSYLATION	12	2	3.03e-06	0.022286	GBGT1:ABO
xyl	GWAScatalog	Coagulation factor levels	8	4	7.93e-14	1.44e-10	OBP2B:ABO:SURF6:MED22
xyl	GWAScatalog	Blood protein levels	1776	6	4.42e-07	0.000401	OBP2B:ABO:SURF6:MED22:SURF1:REXO4
xyl	GWAScatalog	Epithelial ovarian cancer	26	2	1.49e-05	0.009019	ABO:SURF6
xyl	GWAScatalog	Serum alkaline phosphatase levels	35	2	2.73e-05	0.012371	ABO:SURF6
xyl	GWAScatalog	Tonsillectomy	58	2	7.55e-05	0.027421	ABO:SURF6
xyl	GWAScatalog	LDL cholesterol levels in current drinkers	71	2	0.000113	0.034302	ABO:SURF6
xyl	GWAScatalog	Triglyceride levels x alcohol consumption (drinkers vs non-drinkers) interaction (2df)	90	2	0.000182	0.037892	ABO:SURF6
xyl	GWAScatalog	Triglyceride levels x alcohol consumption (regular vs non-regular drinkers) interaction (2df)	91	2	0.000186	0.037892	ABO:SURF6
xyl	GWAScatalog	LDL cholesterol levels x alcohol consumption (regular vs non-regular drinkers) interaction (2df)	93	2	0.000195	0.037892	ABO:SURF6
xyl	GWAScatalog	LDL cholesterol levels x alcohol consumption (drinkers vs non-drinkers) interaction (2df)	97	2	0.000212	0.037892	ABO:SURF6
xyl	GWAScatalog	LDL cholesterol levels	101	2	0.00023	0.037892	ABO:SURF6
xyl	GWAScatalog	Allergic rhinitis	113	2	0.000287	0.043464	OBP2B:ABO
xyl	Positional_gene_sets	chr9q34	285	8	1.79e-17	5.37e-15	GBGT1:OBP2B:ABO:SURF6:MED22:SURF1:REXO4:DBH-AS1
xyl	Wikipathways	Globo Sphingolipid Metabolism	22	2	1.06e-05	0.005756	GBGT1:ABO

## Sheet: SD 9
Supplementary Data 9. Mendelian randomization analysis of kidney trait exposure and BMI exposure on urinary metabolites. Two sample Mendelian randomization analysis results using eGFR, UACR or BMI as exposures and urinary metabolites as outcomes. Exposure-metabolite pairs with two-sided p < 3.1×10-04 (0.05 / number of unique exposure-outcome pairs = 0.05 / 159) in at least one analysis are report…
Outcome	Exposure	Method	Beta (SE)	P	N SNV	Phet	I2 (%)	Egger intercept (p)
Glycolic acid	eGFR	Inverse variance weighted	3.71 (0.50)	1.1×10-13	142	2.0×10-01	8.94
Glycolic acid	eGFR	Weighted median	3.15 (0.74)	2.4×10-05	142
Glycolic acid	eGFR	Simple mode	6.01 (1.89)	1.8×10-03	142
Glycolic acid	eGFR	Weighted mode	2.07 (1.28)	1.1×10-01	142
Glycolic acid	eGFR	MR Egger	2.76 (1.24)	2.7×10-02	142	2.0×10-01	9.13	0.00 (0.40)
Ethanolamine	eGFR	Inverse variance weighted	2.23 (0.44)	3.1×10-07	142	4.9×10-01	0
Ethanolamine	eGFR	Weighted median	2.70 (0.70)	1.2×10-04	142
Ethanolamine	eGFR	Weighted mode	2.97 (1.12)	8.9×10-03	142
Ethanolamine	eGFR	Simple mode	2.97 (1.61)	6.7×10-02	142
Ethanolamine	eGFR	MR Egger	0.69 (1.08)	5.2×10-01	142	5.2×10-01	0	0.00 (0.89)
Valine	eGFR	Inverse variance weighted	2.59 (0.52)	6.2×10-07	143	6.1×10-04	30.02
Valine	eGFR	Weighted median	2.56 (0.71)	3.2×10-04	143
Valine	eGFR	Weighted mode	2.33 (1.27)	6.9×10-02	143
Valine	eGFR	Simple mode	2.52 (1.88)	1.8×10-01	143
Valine	eGFR	MR Egger	0.93 (1.28)	4.7×10-01	143	8.0×10-04	29.51	0.01 (0.16)
Uracil	eGFR	Inverse variance weighted	2.09 (0.43)	9.0×10-07	143	4.1×10-01	2.08
Uracil	eGFR	Weighted median	2.46 (0.68)	3.0×10-04	143
Uracil	eGFR	Simple mode	2.88 (1.94)	1.4×10-01	143
Uracil	eGFR	Weighted mode	3.08 (1.41)	3.1×10-02	143
Uracil	eGFR	MR Egger	2.06 (1.05)	5.2×10-02	143	3.9×10-01	2.77	0.00 (0.98)
Formate	eGFR	Inverse variance weighted	2.12 (0.45)	2.9×10-06	143	1.5×10-01	10.98
Formate	eGFR	Weighted median	2.31 (0.64)	3.4×10-04	143
Formate	eGFR	Weighted mode	3.69 (1.75)	3.7×10-02	143
Formate	eGFR	Simple mode	3.04 (1.81)	9.6×10-02	143
Formate	eGFR	MR Egger	1.84 (1.12)	1.0×10-01	143	1.4×10-01	11.56	0.00 (0.78)
Leucine	eGFR	Inverse variance weighted	2.09 (0.45)	3.4×10-06	143	1.2×10-01	12.52
Leucine	eGFR	Weighted median	2.50 (0.68)	2.5×10-04	143
Leucine	eGFR	Weighted mode	2.81 (1.19)	1.9×10-02	143
Leucine	eGFR	Simple mode	3.37 (1.60)	3.7×10-02	143
Leucine	eGFR	MR Egger	0.50 (1.11)	6.5×10-01	143	1.4×10-01	11.6	0.01 (0.12)
Glutamine	eGFR	Inverse variance weighted	1.99 (0.49)	4.3×10-05	143	1.4×10-01	11.55
Glutamine	eGFR	Weighted median	1.93 (0.75)	1.0×10-02	143
Glutamine	eGFR	Simple mode	1.17 (2.20)	5.9×10-01	143
Glutamine	eGFR	Weighted mode	0.14 (1.66)	9.3×10-01	143
Glutamine	eGFR	MR Egger	1.70 (1.21)	1.6×10-01	143	1.3×10-01	12.13	0.00 (0.79)
2-Hydroxyisobutyrate	eGFR	Inverse variance weighted	1.72 (0.43)	5.0×10-05	143	4.4×10-01	1.33
2-Hydroxyisobutyrate	eGFR	Weighted median	1.84 (0.68)	7.2×10-03	143
2-Hydroxyisobutyrate	eGFR	Weighted mode	2.65 (1.47)	7.5×10-02	143
2-Hydroxyisobutyrate	eGFR	Simple mode	2.75 (1.74)	1.2×10-01	143
2-Hydroxyisobutyrate	eGFR	MR Egger	1.58 (1.05)	1.4×10-01	143	4.2×10-01	2.01	0.00 (0.88)
Alanine	eGFR	Inverse variance weighted	2.10 (0.52)	5.1×10-05	143	2.4×10-04	31.88
Alanine	eGFR	Weighted median	2.49 (0.69)	3.1×10-04	143
Alanine	eGFR	Simple mode	3.43 (1.96)	8.3×10-02	143
Alanine	eGFR	Weighted mode	2.36 (1.59)	1.4×10-01	143
Alanine	eGFR	MR Egger	0.81 (1.28)	5.3×10-01	143	2.6×10-04	31.78	0.01 (0.27)
3-Hydroxyisovalerate	eGFR	Inverse variance weighted	1.77 (0.50)	4.3×10-04	143	2.6×10-03	33.61
3-Hydroxyisovalerate	eGFR	Weighted median	2.79 (0.72)	1.1×10-04	143
3-Hydroxyisovalerate	eGFR	Weighted mode	3.50 (1.37)	1.2×10-02	143
3-Hydroxyisovalerate	eGFR	Simple mode	3.71 (1.82)	4.3×10-02	143
3-Hydroxyisovalerate	eGFR	MR Egger	3.40 (1.24)	6.7×10-03	143	3.3×10-03	33.71	-0,01 (0.15)
Pseudouridine	eGFR	Inverse variance weighted	1.64 (0.44)	2.1×10-04	143	2.4×10-02	19.83
Pseudouridine	eGFR	Weighted median	1.56 (0.61)	1.0×10-02	143
Pseudouridine	eGFR	Weighted mode	2.17 (1.30)	9.9×10-02	143
Pseudouridine	eGFR	Simple mode	1.29 (1.62)	4.3×10-01	143
Pseudouridine	eGFR	MR Egger	2.20 (1.10)	4.6×10-02	143	2.2×10-02	20.22	0.00 (0.58)
Outcome: the outcome trait in the MR analysis. Exposure: the exposure trait in the MR analysis. Method: the MR analysis method. Beta (SE): the effect estimate (standard-error) of the exposure on the outcome. P: two-sided p-value for the effect estimate. N SNV: the number of SNVs in the analysis. Phet: p-value for the heterogeneity test (Cochran’s Q test). Heterogeneity of variant specific causal …

[truncated: 5 more sheets: SD 10, SD 11, SD 12, SD 13, SD 14]
